# Supplementary material for: Genetic association analysis of 77,539 genomes reveals rare disease etiologies
Source: Nat Med. 2023 Mar 16;29(3):679–88. doi: 10.1038/s41591-023-02211-z (PMC10033407; doi:10.1038/s41591-023-02211-z)
Supplement: Source Data Fig. 1 — Sheet 1 shows a table of associations shown in Fig. 1b annotated with BeviMed PPAs (PPA), the level of the case set in the disease label hierarchy (Level), the inferred variant class and MOI for the association, the matched PanelApp panel for the association, the method that was used to find the match (Match method, either ‘Automatic’ or ‘Manual’), the associated evidence level for the match and the notes on the consistency between the MOI listed by PanelApp for the association and the inferred MOI (MOI match comment). Sheet 2 shows a table of variants having a probability of pathogenicity >0.8 conditional on the modal model and forming a pathogenic configuration of alleles in at least one case. While these variants contributed to the reported statistical associations, they have not been individually scrutinized according to ACMG guidelines. [file 41591_2023_2211_MOESM2_ESM.xlsx]

## Sheet: Supplementary Table 1
Gene	Case set	PPA	Level	Variant class	MOI	Matched panel	Match method	Evidence	MOI match comment
PKD1	Cystic kidney disease	1.000	Specific Disease	Moderate	Dominant	Cystic kidney disease	Automatic	green	Consistent.
PKD2	Cystic kidney disease	1.000	Specific Disease	High	Dominant	Cystic kidney disease	Automatic	green	Consistent.
COL1A1	Osteogenesis imperfecta	1.000	Specific Disease	High	Dominant	Osteogenesis imperfecta	Automatic	green	Consistent.
ABCA4	Inherited macular dystrophy	1.000	Specific Disease	Moderate	Dominant	Retinal disorders	Automatic	green	Supporting evidence for the inferred MOI in the literature which is absent from PanelApp (PMID:11818392).
ACVRL1	Hereditary haemorrhagic telangiectasia	1.000	Specific Disease	Moderate	Dominant	Hereditary haemorrhagic telangiectasia	Automatic	green	Consistent.
LDLR	Familial Hypercholesterolaemia	1.000	Specific Disease	Moderate	Dominant	Familial hypercholesterolaemia	Automatic	green	Consistent.
ENG	Hereditary haemorrhagic telangiectasia	1.000	Specific Disease	Moderate	Dominant	Hereditary haemorrhagic telangiectasia	Automatic	green	Consistent.
COL1A2	Osteogenesis imperfecta	1.000	Specific Disease	Moderate	Dominant	Osteogenesis imperfecta	Automatic	green	Consistent.
NF1	Neurofibromatosis Type 1	1.000	Specific Disease	High	Dominant	Neurofibromatosis Type 1	Automatic	green	Consistent.
USH2A	Rod-cone dystrophy	1.000	Specific Disease	Moderate	Recessive	Retinal disorders	Automatic	green	Consistent.
OPA1	Inherited optic neuropathies	1.000	Specific Disease	High	Dominant	Optic neuropathy	Automatic	green	Consistent.
EYS	Rod-cone dystrophy	1.000	Specific Disease	High	Recessive	Retinal disorders	Automatic	green	Consistent.
MYBPC3	Hypertrophic Cardiomyopathy	1.000	Specific Disease	Moderate	Dominant	Left Ventricular Noncompaction Cardiomyopathy	Automatic	green	Consistent.
IFT140	Cystic kidney disease	1.000	Specific Disease	High	Dominant	Cystic renal disease	Manual	amber	Alternative compatible panel found with matching MOI: "Cystic kidney disease" (not matched automatically because it is listed as having a "grey" evidence level).
RHO	Rod-cone dystrophy	1.000	Specific Disease	Moderate	Dominant	Retinal disorders	Automatic	green	Consistent.
TYR	Developmental macular and foveal dystrophy	1.000	Specific Disease	Moderate	Recessive	Retinal disorders	Automatic	red	Consistent.
TTN	Dilated Cardiomyopathy	1.000	Specific Disease	High	Dominant	Dilated cardiomyopathy - adult and teen	Automatic	green	Consistent.
STUB1	Hereditary ataxia	1.000	Specific Disease	Moderate	Dominant	Hereditary ataxia	Automatic	green	Alternative compatible panel found with matching MOI: "Severe Paediatric Disorders".
TERT	Familial pulmonary fibrosis	1.000	Specific Disease	Moderate	Dominant	Familial pulmonary fibrosis	Automatic	green	Consistent.
RP1	Rod-cone dystrophy	1.000	Specific Disease	Moderate	Dominant	Retinal disorders	Automatic	green	Consistent.
DNAI1	Respiratory ciliopathies	1.000	Disease Sub Group	Moderate	Recessive	Primary ciliary disorders	Automatic	green	Consistent.
MYH7	Hypertrophic Cardiomyopathy	1.000	Specific Disease	Moderate	Dominant	Left Ventricular Noncompaction Cardiomyopathy	Automatic	green	Consistent.
CCDC40	Primary ciliary dyskinesia	1.000	Specific Disease	High	Recessive	Primary ciliary disorders	Automatic	green	Consistent.
CNGA3	Cone Dysfunction Syndrome	1.000	Specific Disease	Moderate	Recessive	Retinal disorders	Automatic	green	Consistent.
CTNNB1	Intellectual disability	1.000	Specific Disease	High	Dominant	Intellectual disability	Automatic	green	Consistent.
DNAH5	Respiratory ciliopathies	1.000	Disease Sub Group	High	Recessive	Non-CF bronchiectasis	Automatic	green	Consistent.
PRPH2	Posterior segment abnormalities	1.000	Disease Sub Group	Moderate	Dominant	Retinal disorders	Automatic	green	Consistent.
KMT2A	Intellectual disability	1.000	Specific Disease	High	Dominant	Intellectual disability	Automatic	green	Consistent.
CACNA1F	Rod Dysfunction Syndrome	1.000	Specific Disease	Moderate	Recessive	Retinal disorders	Automatic	green	Consistent.
CYP1B1	Glaucoma (developmental)	1.000	Specific Disease	Moderate	Recessive	Glaucoma (developmental)	Automatic	green	Consistent.
APOE	Familial Hypercholesterolaemia	1.000	Specific Disease	Moderate	Dominant	Familial hypercholesterolaemia	Automatic	green	Consistent.
DNAJB11	Cystic kidney disease	1.000	Specific Disease	High	Dominant	Cystic kidney disease	Automatic	green	Consistent.
OCA2	Developmental macular and foveal dystrophy	1.000	Specific Disease	Moderate	Recessive	Retinal disorders	Automatic	red	Consistent.
SLC12A3	Renal tubular acidosis	1.000	Specific Disease	Moderate	Recessive	Renal tubulopathies	Automatic	green	Consistent.
POGZ	Intellectual disability	1.000	Specific Disease	High	Dominant	Intellectual disability	Automatic	green	Consistent.
TTN	Neuromuscular disorders	1.000	Disease Sub Group	High	Recessive	Neuromuscular disorders	Automatic	green	Consistent.
TSPEAR	Ectodermal dysplasia without a known gene mutation	1.000	Specific Disease	Moderate	Recessive	Ectodermal dysplasia without a known gene mutation	Automatic	green	Consistent.
ACTG2	Early onset or familial intestinal pseudo obstruction	1.000	Specific Disease	Moderate	Dominant	Gastrointestinal neuromuscular disorders	Automatic	green	Consistent.
BAG3	Dilated Cardiomyopathy	1.000	Specific Disease	High	Dominant	Dilated cardiomyopathy - adult and teen	Automatic	green	Consistent.
ANKRD11	Intellectual disability	1.000	Specific Disease	High	Dominant	Intellectual disability	Automatic	green	Consistent.
MED13L	Neurodevelopmental disorders	1.000	Disease Sub Group	High	Dominant	Intellectual disability	Automatic	green	Consistent.
MYO15A	Congenital hearing impairment	1.000	Specific Disease	Moderate	Recessive	Hearing loss	Automatic	green	Consistent.
KDM5B	Intellectual disability	1.000	Specific Disease	High	Dominant	Intellectual disability	Automatic	green	Consistent.
CRB1	Posterior segment abnormalities	1.000	Disease Sub Group	Moderate	Recessive	Retinal disorders	Automatic	green	Consistent.
PRPF31	Rod-cone dystrophy	1.000	Specific Disease	High	Dominant	Retinal disorders	Automatic	green	Consistent.
DSG1	Palmoplantar keratoderma and erythrokeratodermas	1.000	Specific Disease	High	Dominant	Palmoplantar keratoderma and erythrokeratodermas	Automatic	green	Consistent.
SPAST	Hereditary spastic paraplegia	1.000	Specific Disease	Moderate	Dominant	Hereditary spastic paraplegia	Automatic	green	Consistent.
WAC	Neurodevelopmental disorders	1.000	Disease Sub Group	High	Dominant	Intellectual disability	Automatic	green	Consistent.
MYO6	Non-syndromic hearing loss	1.000	Disease Sub Group	High	Dominant	Hearing loss	Automatic	green	Consistent.
RPL10A	Milroy disease	1.000	Specific Disease	High	Dominant
COL2A1	Stickler syndrome	1.000	Specific Disease	High	Dominant	Stickler syndrome	Automatic	green	Consistent.
SLC26A4	Non-syndromic hearing loss	1.000	Disease Sub Group	Moderate	Recessive	Hearing loss	Automatic	green	Consistent.
PDE6A	Rod-cone dystrophy	1.000	Specific Disease	Moderate	Recessive	Retinal disorders	Automatic	green	Consistent.
SON	Intellectual disability	1.000	Specific Disease	High	Dominant	Intellectual disability	Automatic	green	Consistent.
GBA	Early onset and familial Parkinson's Disease	1.000	Specific Disease	Moderate	Dominant	Parkinson Disease and Complex Parkinsonism	Automatic	green	Consistent.
ARID1B	Neurodevelopmental disorders	1.000	Disease Sub Group	High	Dominant	Intellectual disability	Automatic	green	Consistent.
COL4A3	Syndromes with prominent renal abnormalities	1.000	Disease Sub Group	Moderate	Dominant	Haematuria	Automatic	green	Consistent.
CTSC	Palmoplantar keratoderma and erythrokeratodermas	1.000	Specific Disease	Moderate	Recessive	Palmoplantar keratoderma and erythrokeratodermas	Automatic	green	Consistent.
KDM5C	Intellectual disability	1.000	Specific Disease	High	Dominant	Intellectual disability	Automatic	green	Consistent.
SHANK3	Intellectual disability	1.000	Specific Disease	High	Dominant	Intellectual disability	Automatic	green	Consistent.
STRC	Congenital hearing impairment	1.000	Specific Disease	High	Recessive	Hearing loss	Automatic	green	Consistent.
LOXHD1	Congenital hearing impairment	1.000	Specific Disease	Moderate	Recessive	Hearing loss	Automatic	green	Consistent.
MYO7A	Congenital hearing impairment	1.000	Specific Disease	Moderate	Recessive	Hearing loss	Automatic	green	Consistent.
DNAH11	Primary ciliary dyskinesia	1.000	Specific Disease	Moderate	Recessive	Primary ciliary disorders	Automatic	green	Consistent.
ALPK3	Hypertrophic Cardiomyopathy	1.000	Specific Disease	High	Dominant	Hypertrophic cardiomyopathy - teen and adult	Automatic	amber	Supporting evidence for the inferred MOI in the literature which is absent from PanelApp (PMID:34263907).
CCDC39	Respiratory ciliopathies	1.000	Disease Sub Group	High	Recessive	Primary ciliary disorders	Automatic	green	Consistent.
NYX	Rod Dysfunction Syndrome	1.000	Specific Disease	Moderate	Recessive	Retinal disorders	Automatic	green	Consistent.
NFKB1	Primary immunodeficiency	1.000	Specific Disease	High	Dominant	Primary immunodeficiency	Automatic	green	Consistent.
PHYH	Other peroxisomal disorders	1.000	Specific Disease	Moderate	Recessive	Peroxisomal disorders	Automatic	green	Consistent.
PURA	Intellectual disability	1.000	Specific Disease	High	Dominant	Intellectual disability	Automatic	green	Consistent.
RPS19	Congenital anaemias	1.000	Specific Disease	High	Dominant	Cytopenias and congenital anaemias	Automatic	green	Consistent.
PCARE	Rod-cone dystrophy	1.000	Specific Disease	High	Recessive	Retinal disorders	Automatic	green	Consistent.
DDX3X	Intellectual disability	1.000	Specific Disease	High	Dominant	Intellectual disability	Automatic	green	Consistent.
TUBA1A	Neurodevelopmental disorders	1.000	Disease Sub Group	Moderate	Dominant	Malformations of cortical development	Automatic	green	Consistent.
SCN1A	Epilepsy plus other features	1.000	Specific Disease	High	Dominant	Genetic epilepsy syndromes	Automatic	green	Consistent.
BCL11A	Intellectual disability	1.000	Specific Disease	High	Dominant	Intellectual disability	Automatic	green	Consistent.
EDA	Ectodermal dysplasia without a known gene mutation	1.000	Specific Disease	Moderate	Dominant	Ectodermal dysplasia without a known gene mutation	Automatic	green	Supporting evidence for the inferred MOI in the literature which is absent from PanelApp (PMID:17256800).
SPG7	Motor Disorders of the CNS	1.000	Disease Sub Group	Moderate	Recessive	Hereditary spastic paraplegia	Automatic	green	Consistent.
IFITM5	Osteogenesis imperfecta	1.000	Specific Disease	5'UTR	Dominant	Osteogenesis imperfecta	Automatic	green	Consistent.
GPR143	Developmental macular and foveal dystrophy	1.000	Specific Disease	Moderate	Dominant	Retinal disorders	Automatic	green	Consistent.
BCOR	Cataracts	1.000	Specific Disease	High	Dominant	Cataracts	Automatic	green	Consistent.
COL4A4	Familial haematuria	1.000	Specific Disease	Moderate	Dominant	Haematuria	Automatic	green	Consistent.
TULP1	Rod-cone dystrophy	1.000	Specific Disease	Moderate	Recessive	Retinal disorders	Automatic	green	Consistent.
LCA5	Leber Congenital Amaurosis or Early-Onset Severe Retinal Dystrophy	1.000	Specific Disease	High	Recessive	Retinal disorders	Automatic	green	Consistent.
SETD5	Intellectual disability	1.000	Specific Disease	High	Dominant	Intellectual disability	Automatic	green	Consistent.
ABCA12	Autosomal recessive congenital ichthyosis	1.000	Specific Disease	Moderate	Recessive	Autosomal recessive congenital ichthyosis	Automatic	green	Consistent.
NR2E3	Rod-cone dystrophy	1.000	Specific Disease	Moderate	Recessive	Retinal disorders	Automatic	green	Consistent.
ACO2	Inherited optic neuropathies	1.000	Specific Disease	Moderate	Dominant	Optic neuropathy	Automatic	green	Supporting evidence for the inferred MOI in the literature which is absent from PanelApp (PMID:30689204).
MYOT	Distal myopathies	1.000	Specific Disease	Moderate	Dominant	Distal myopathies	Automatic	green	Consistent.
ZC4H2	Arthrogryposis	1.000	Specific Disease	High	Dominant	Arthrogryposis	Automatic	green	Consistent.
ADNP	Intellectual disability	1.000	Specific Disease	High	Dominant	Intellectual disability	Automatic	green	Consistent.
MECP2	Intellectual disability	1.000	Specific Disease	High	Dominant	Intellectual disability	Automatic	green	Consistent.
LRRC7	Intellectual disability	1.000	Specific Disease	High	Dominant
SACS	Hereditary ataxia	1.000	Specific Disease	High	Recessive	Hereditary ataxia	Automatic	green	Consistent.
TPO	Congenital hypothyroidism	1.000	Specific Disease	Moderate	Recessive	Congenital hypothyroidism	Automatic	green	Consistent.
WFS1	Inherited optic neuropathies	1.000	Specific Disease	Moderate	Dominant	Optic neuropathy	Automatic	green	Consistent.
CERS3	Autosomal recessive congenital ichthyosis	1.000	Specific Disease	Moderate	Recessive	Autosomal recessive congenital ichthyosis	Automatic	green	Consistent.
ATP6V0A4	Renal tubular acidosis	1.000	Specific Disease	Moderate	Recessive	Nephrocalcinosis or nephrolithiasis	Automatic	green	Consistent.
ERG	Primary lymphoedema	1.000	Specific Disease	High	Dominant
ODAD1	Primary ciliary dyskinesia	1.000	Specific Disease	High	Recessive	Primary ciliary disorders	Automatic	green	Consistent.
CERKL	Posterior segment abnormalities	1.000	Disease Sub Group	High	Recessive	Retinal disorders	Automatic	green	Consistent.
PDE6B	Rod-cone dystrophy	1.000	Specific Disease	High	Recessive	Retinal disorders	Automatic	green	Consistent.
CAPN3	Limb girdle muscular dystrophy	1.000	Specific Disease	Moderate	Recessive	Limb girdle muscular dystrophy	Automatic	green	Consistent.
RSPH4A	Respiratory ciliopathies	1.000	Disease Sub Group	High	Recessive	Primary ciliary disorders	Automatic	green	Consistent.
ACTG1	Non-syndromic hearing loss	1.000	Disease Sub Group	Moderate	Dominant	Hearing loss	Automatic	green	Consistent.
PRKCG	Hereditary ataxia	1.000	Specific Disease	Moderate	Dominant	Hereditary ataxia	Automatic	green	Consistent.
RPE65	Rod-cone dystrophy	1.000	Specific Disease	Moderate	Recessive	Retinal disorders	Automatic	green	Consistent.
UCHL1	Motor Disorders of the CNS	1.000	Disease Sub Group	High	Dominant	Hereditary ataxia	Automatic	green	Consistent.
CHD8	Intellectual disability	1.000	Specific Disease	High	Dominant	Intellectual disability	Automatic	green	Consistent.
BEST1	Posterior segment abnormalities	1.000	Disease Sub Group	Moderate	Dominant	Retinal disorders	Automatic	green	Consistent.
PROM1	Posterior segment abnormalities	1.000	Disease Sub Group	Moderate	Recessive	Retinal disorders	Automatic	green	Consistent.
SOX10	Congenital hearing impairment	1.000	Specific Disease	High	Dominant	Hearing loss	Automatic	green	Consistent.
MYT1L	Intellectual disability	1.000	Specific Disease	High	Dominant	Intellectual disability	Automatic	green	Consistent.
PIEZO2	Neuromuscular disorders	1.000	Disease Sub Group	High	Recessive	Neuromuscular disorders	Automatic	green	Consistent.
SYNE1	Hereditary ataxia	1.000	Specific Disease	High	Recessive	Hereditary ataxia	Automatic	green	Consistent.
IGF1R	IUGR and IGF abnormalities	1.000	Specific Disease	High	Dominant	IUGR and IGF abnormalities	Automatic	green	Consistent.
CYP27B1	Familial or syndromic hypoparathyroidism	1.000	Specific Disease	High	Recessive	Hypophosphataemia or rickets	Manual	green	Consistent.
UMOD	Unexplained kidney failure in young people	1.000	Specific Disease	Moderate	Dominant	Unexplained kidney failure in young people	Automatic	green	Consistent.
PPP1CB	RASopathies	1.000	Disease Sub Group	Moderate	Dominant	RASopathies	Automatic	green	Consistent.
GMPPB	Limb girdle muscular dystrophy	1.000	Specific Disease	Moderate	Recessive	Limb girdle muscular dystrophy	Automatic	green	Consistent.
COL18A1	Leber Congenital Amaurosis or Early-Onset Severe Retinal Dystrophy	1.000	Specific Disease	High	Recessive	Retinal disorders	Automatic	green	Consistent.
NKX2-1	Hereditary ataxia	1.000	Specific Disease	High	Dominant	Hereditary ataxia - adult onset	Manual	green	Consistent.
OTOA	Congenital hearing impairment	1.000	Specific Disease	Moderate	Recessive	Hearing loss	Automatic	green	Consistent.
OTOF	Auditory Neuropathy Spectrum Disorder	1.000	Specific Disease	High	Recessive	Auditory Neuropathy Spectrum Disorde	Automatic	green	Consistent.
DYRK1A	Neurodevelopmental disorders	1.000	Disease Sub Group	High	Dominant	Intellectual disability	Automatic	green	Consistent.
FZD4	Familial exudative vitreoretinopathy	1.000	Specific Disease	High	Dominant	Retinal disorders	Automatic	green	Consistent.
TUFT1	Epidermolysis bullosa	1.000	Specific Disease	High	Recessive
AHDC1	Intellectual disability	1.000	Specific Disease	High	Dominant	Intellectual disability	Automatic	green	Consistent.
FRMD7	Infantile nystagmus	1.000	Specific Disease	Moderate	Recessive	Infantile nystagmus	Automatic	green	Consistent.
CELSR1	Lymphatic disorders	1.000	Disease Sub Group	High	Dominant	Primary lymphoedema	Automatic	green	Consistent.
CABP4	Cone Dysfunction Syndrome	1.000	Specific Disease	High	Recessive	Retinal disorders	Automatic	green	Consistent.
CHD2	Inherited Epilepsy Syndromes	1.000	Disease Sub Group	High	Dominant	Genetic epilepsy syndromes	Automatic	green	Consistent.
CEP290	Leber Congenital Amaurosis or Early-Onset Severe Retinal Dystrophy	1.000	Specific Disease	Moderate	Recessive	Retinal disorders	Automatic	green	Consistent.
UBAP1	Hereditary spastic paraplegia	1.000	Specific Disease	High	Dominant	Hereditary spastic paraplegia	Automatic	green	Consistent.
TGFBI	Corneal abnormalities	1.000	Specific Disease	Moderate	Dominant	Corneal abnormalities	Automatic	green	Consistent.
PLS3	Osteogenesis imperfecta	1.000	Specific Disease	High	Recessive	Osteogenesis imperfecta	Automatic	green	Consistent.
SELENON	Neuromuscular disorders	1.000	Disease Sub Group	Moderate	Recessive	Neuromuscular disorders	Automatic	green	Consistent.
NEB	Congenital myopathy	1.000	Specific Disease	High	Recessive	Congenital myopathy	Automatic	green	Consistent.
KAT6A	Intellectual disability	1.000	Specific Disease	High	Dominant	Intellectual disability	Automatic	green	Consistent.
TSC2	Classical tuberous sclerosis	0.999	Specific Disease	Moderate	Dominant	Classical tuberous sclerosis	Automatic	green	Consistent.
PAX6	Developmental macular and foveal dystrophy	0.999	Specific Disease	High	Dominant	Retinal disorders	Automatic	red	Consistent.
PRKN	Early onset and familial Parkinson's Disease	0.999	Specific Disease	High	Recessive	Parkinson Disease and Complex Parkinsonism	Automatic	green	Consistent.
DRAM2	Posterior segment abnormalities	0.999	Disease Sub Group	High	Recessive	Retinal disorders	Automatic	amber	Consistent.
RPGR	Rod-cone dystrophy	0.999	Specific Disease	Moderate	Dominant	Retinal disorders	Automatic	green	Consistent.
TRIP12	Intellectual disability	0.999	Specific Disease	High	Dominant	Intellectual disability	Automatic	green	Consistent.
MITF	Non-syndromic hearing loss	0.999	Disease Sub Group	Moderate	Dominant	Hearing loss	Automatic	green	Consistent.
KCND3	Hereditary ataxia	0.999	Specific Disease	Moderate	Dominant	Hereditary ataxia	Automatic	green	Consistent.
SPTA1	Congenital anaemias	0.999	Specific Disease	High	Recessive	Cytopenias and congenital anaemias	Automatic	green	Consistent.
EYA1	Deafness and congenital structural abnormalities	0.999	Disease Sub Group	High	Dominant	Deafness and congenital structural abnormalities	Automatic	green	Consistent.
FAM222B	Ultra-rare undescribed monogenic disorders	0.999	Specific Disease	Moderate	Dominant
TPM1	Cardiomyopathy	0.999	Disease Sub Group	Moderate	Dominant	Left Ventricular Noncompaction Cardiomyopathy	Automatic	green	Consistent.
FOXP1	Intellectual disability	0.999	Specific Disease	High	Dominant	Intellectual disability	Automatic	green	Consistent.
MPPE1	Primary ciliary dyskinesia	0.999	Specific Disease	High	Recessive
KCNV2	Posterior segment abnormalities	0.999	Disease Sub Group	High	Recessive	Retinal disorders	Automatic	green	Consistent.
SMCHD1	Limb girdle muscular dystrophy	0.999	Specific Disease	High	Dominant	Limb girdle muscular dystrophy	Automatic	amber	Alternative compatible panel found with matching MOI: "Severe Paediatric Disorders".
PKHD1	Cystic kidney disease	0.999	Specific Disease	Moderate	Recessive	Cystic kidney disease	Automatic	green	Consistent.
LOX	Familial Thoracic Aortic Aneurysm Disease	0.999	Specific Disease	High	Dominant	Thoracic aortic aneurysm or dissection	Manual	green	Consistent.
CYP4F22	Autosomal recessive congenital ichthyosis	0.998	Specific Disease	Moderate	Recessive	Autosomal recessive congenital ichthyosis	Automatic	green	Consistent.
SLC39A8	Intellectual disability	0.998	Specific Disease	Moderate	Dominant	Intellectual disability	Automatic	green	No supporting evidence in the literature.
WAS	Cytopenia and pancytopenia	0.998	Specific Disease	Moderate	Recessive	Cytopenia - NOT Fanconi anaemia	Manual	green	Consistent.
DSP	Dilated Cardiomyopathy	0.998	Specific Disease	High	Dominant	Arrhythmogenic cardiomyopathy	Automatic	green	Consistent.
CHM	Rod-cone dystrophy	0.998	Specific Disease	High	Dominant	Retinal disorders	Automatic	green	Consistent.
SRP9	Ductal plate malformation	0.998	Specific Disease	High	Dominant
LRP5	Osteogenesis imperfecta	0.998	Specific Disease	Moderate	Dominant	Osteogenesis imperfecta	Automatic	green	Consistent.
ALMS1	Bardet-Biedl Syndrome	0.998	Specific Disease	High	Recessive	Renal ciliopathies	Automatic	green	Consistent.
TNNT2	Cardiomyopathy	0.998	Disease Sub Group	Moderate	Dominant	Left Ventricular Noncompaction Cardiomyopathy	Automatic	green	Consistent.
MFSD8	Hereditary ataxia	0.998	Specific Disease	Moderate	Recessive	Neuronal ceroid lipofuscinosis	Manual	green	Consistent.
MAP1B	Intellectual disability	0.998	Specific Disease	High	Dominant	Intellectual disability	Automatic	amber	Consistent.
RLBP1	Rod-cone dystrophy	0.998	Specific Disease	High	Recessive	Retinal disorders	Automatic	green	Consistent.
NAA15	Intellectual disability	0.998	Specific Disease	High	Dominant	Intellectual disability	Automatic	green	Consistent.
INPP5K	Neuromuscular disorders	0.998	Disease Sub Group	Moderate	Recessive	Neuromuscular disorders	Automatic	green	Consistent.
NUP107	Primary Microcephaly - Microcephalic Dwarfism Spectrum	0.997	Specific Disease	Moderate	Recessive	Severe microcephaly	Automatic	amber	Consistent.
CRYBB2	Cataracts	0.997	Specific Disease	Moderate	Dominant	Cataracts	Automatic	green	Consistent.
SLC24A5	Developmental macular and foveal dystrophy	0.997	Specific Disease	Moderate	Recessive	Retinal disorders	Automatic	red	Consistent.
FLNC	Dilated Cardiomyopathy	0.997	Specific Disease	High	Dominant	Arrhythmogenic cardiomyopathy	Automatic	green	Consistent.
MYO7A	Rod-cone dystrophy	0.997	Specific Disease	Moderate	Recessive	Retinal disorders	Automatic	green	Consistent.
BRPF1	Intellectual disability	0.997	Specific Disease	High	Dominant	Intellectual disability	Automatic	green	Consistent.
ECEL1	Arthrogryposis	0.997	Specific Disease	Moderate	Recessive	Arthrogryposis	Automatic	green	Consistent.
CNGB1	Rod-cone dystrophy	0.997	Specific Disease	High	Recessive	Retinal disorders	Automatic	green	Consistent.
ERF	Intellectual disability	0.997	Specific Disease	High	Dominant	Intellectual disability	Automatic	red	Consistent.
INPP5E	Rod-cone dystrophy	0.997	Specific Disease	Moderate	Recessive	Retinal disorders	Automatic	green	Consistent.
GNE	Neuromuscular disorders	0.996	Disease Sub Group	Moderate	Recessive	Neuromuscular disorders	Automatic	green	Consistent.
SYNE4	Congenital hearing impairment	0.996	Specific Disease	Moderate	Recessive	Hearing loss	Automatic	green	Consistent.
TBX20	Left Ventricular Noncompaction Cardiomyopathy	0.996	Specific Disease	High	Dominant	Dilated cardiomyopathy - adult and teen	Automatic	amber	Consistent.
SPG11	Hereditary spastic paraplegia	0.996	Specific Disease	High	Recessive	Hereditary spastic paraplegia	Automatic	green	Consistent.
GJA3	Cataracts	0.996	Specific Disease	Moderate	Dominant	Cataracts	Automatic	green	Consistent.
PAH	Undiagnosed metabolic disorders	0.996	Specific Disease	Moderate	Recessive	Undiagnosed metabolic disorders	Automatic	green	Consistent.
ADGRV1	Congenital hearing impairment	0.996	Specific Disease	High	Recessive	Hearing loss	Automatic	green	Consistent.
BCL11B	Intellectual disability	0.995	Specific Disease	High	Dominant	Intellectual disability	Automatic	green	Consistent.
ARPC3	Charcot-Marie-Tooth disease	0.995	Specific Disease	Moderate	Dominant
MORC2	Motor and Sensory Disorders of the PNS	0.995	Disease Sub Group	Moderate	Dominant	Hereditary neuropathy	Automatic	green	Consistent.
NKX2-5	Left Ventricular Noncompaction Cardiomyopathy	0.995	Specific Disease	High	Dominant	Dilated cardiomyopathy - adult and teen	Automatic	green	Consistent.
SLC7A9	Renal tract calcification (or Nephrolithiasis or nephrocalcinosis)	0.995	Specific Disease	Moderate	Recessive	Nephrocalcinosis or nephrolithiasis	Automatic	green	Consistent.
MME	Charcot-Marie-Tooth disease	0.995	Specific Disease	High	Dominant	Hereditary neuropathy	Automatic	green	Alternative compatible panel found with matching MOI: "Hereditary neuropathy NOT PMP22 copy number".
CYP7B1	Hereditary spastic paraplegia	0.995	Specific Disease	Moderate	Recessive	Hereditary spastic paraplegia	Automatic	green	Consistent.
GRIN2B	Intellectual disability	0.994	Specific Disease	High	Dominant	Intellectual disability	Automatic	green	Consistent.
SCN2A	Intellectual disability	0.994	Specific Disease	High	Dominant	Intellectual disability	Automatic	green	Consistent.
NDUFV1	Inherited white matter disorders	0.994	Specific Disease	Moderate	Recessive	Inherited white matter disorders	Automatic	green	Consistent.
CEP290	Congenital malformations caused by ciliopathies	0.994	Disease Sub Group	High	Recessive	Neurological ciliopathies	Automatic	green	Consistent.
SETD1A	Intellectual disability	0.994	Specific Disease	High	Dominant	Intellectual disability	Automatic	amber	Consistent.
CACNA1A	Hereditary ataxia	0.994	Specific Disease	Moderate	Dominant	Hereditary ataxia	Automatic	green	Consistent.
PNPLA1	Autosomal recessive congenital ichthyosis	0.994	Specific Disease	Moderate	Recessive	Autosomal recessive congenital ichthyosis	Automatic	green	Consistent.
CDH23	Congenital hearing impairment	0.993	Specific Disease	Moderate	Recessive	Hearing loss	Automatic	green	Consistent.
SCN8A	Intellectual disability	0.993	Specific Disease	High	Dominant	Intellectual disability	Automatic	green	Consistent.
TCAP	Limb girdle muscular dystrophy	0.993	Specific Disease	High	Recessive	Limb girdle muscular dystrophy	Automatic	green	Consistent.
EXPH5	Epidermolysis bullosa	0.992	Specific Disease	Moderate	Recessive	Epidermolysis bullosa	Automatic	green	Consistent.
UCHL1	Inherited optic neuropathies	0.992	Specific Disease	High	Dominant	Optic neuropathy	Automatic	amber	Alternative compatible panel found with matching MOI: "Neurodegenerative disorders - adult onset".
SERPINB3	Autosomal recessive congenital ichthyosis	0.991	Specific Disease	Moderate	Recessive
LZTR1	Noonan syndrome	0.990	Specific Disease	Moderate	Dominant	RASopathies	Automatic	green	Consistent.
ANO10	Hereditary ataxia	0.990	Specific Disease	High	Recessive	Hereditary ataxia	Automatic	green	Consistent.
PKMYT1	Single autosomal recessive mutation in rare disease	0.990	Specific Disease	Moderate	Recessive
GRHPR	Renal tract calcification (or Nephrolithiasis or nephrocalcinosis)	0.990	Specific Disease	High	Recessive	Nephrocalcinosis or nephrolithiasis	Automatic	green	Consistent.
SH3TC2	Charcot-Marie-Tooth disease	0.989	Specific Disease	Moderate	Recessive	Hereditary neuropathy	Automatic	green	Consistent.
IFT140	Posterior segment abnormalities	0.989	Disease Sub Group	Moderate	Recessive	Retinal disorders	Automatic	green	Consistent.
MFN2	Charcot-Marie-Tooth disease	0.989	Specific Disease	Moderate	Dominant	Hereditary neuropathy	Automatic	green	Consistent.
VPS13B	Intellectual disability	0.989	Specific Disease	High	Recessive	Intellectual disability	Automatic	green	Consistent.
PKDCC	Unexplained skeletal dysplasia	0.987	Specific Disease	High	Recessive	Skeletal dysplasia	Automatic	amber	Consistent.
SPATA7	Posterior segment abnormalities	0.986	Disease Sub Group	High	Recessive	Retinal disorders	Automatic	green	Consistent.
NHS	Cataracts	0.986	Specific Disease	High	Recessive	Cataracts	Automatic	green	Consistent.
PKLR	Congenital anaemias	0.986	Specific Disease	Moderate	Recessive	Cytopenias and congenital anaemias	Automatic	green	Consistent.
COL4A5	Familial haematuria	0.986	Specific Disease	Moderate	Dominant	Haematuria	Automatic	green	Consistent.
RAB3A	Hereditary ataxia	0.985	Specific Disease	Moderate	Dominant
ACTA1	Congenital myopathy	0.985	Specific Disease	Moderate	Dominant	Congenital myopathy	Automatic	green	Consistent.
TSPAN12	Familial exudative vitreoretinopathy	0.984	Specific Disease	High	Dominant	Retinal disorders	Automatic	green	Consistent.
GHRHR	IUGR and IGF abnormalities	0.983	Specific Disease	High	Recessive	IUGR and IGF abnormalities	Automatic	green	Consistent.
SEC63	Ductal plate malformation	0.981	Specific Disease	High	Dominant	Ductal plate malformation	Automatic	green	Consistent.
MICU1	Congenital myopathy	0.981	Specific Disease	High	Recessive	Congenital myopathy	Automatic	green	Consistent.
BMPR2	Pulmonary arterial hypertension	0.980	Specific Disease	High	Dominant	Pulmonary arterial hypertension	Automatic	green	Consistent.
INSL4	Rod Dysfunction Syndrome	0.978	Specific Disease	Moderate	Dominant
SLC38A8	Infantile nystagmus	0.978	Specific Disease	High	Recessive	Albinism or congenital nystagmus	Manual	green	Consistent.
USP33	Extreme early-onset hypertension	0.977	Specific Disease	High	Dominant
CNOT3	Intellectual disability	0.976	Specific Disease	High	Dominant	Intellectual disability	Automatic	green	Consistent.
GNB1	Intellectual disability	0.974	Specific Disease	Moderate	Dominant	Intellectual disability	Automatic	green	Consistent.
ALOX12B	Autosomal recessive congenital ichthyosis	0.974	Specific Disease	Moderate	Recessive	Autosomal recessive congenital ichthyosis	Automatic	green	Consistent.
SLC34A3	Renal tract calcification (or Nephrolithiasis or nephrocalcinosis)	0.974	Specific Disease	Moderate	Recessive	Nephrocalcinosis or nephrolithiasis	Automatic	green	Consistent.
FOXJ1	Non-CF bronchiectasis	0.974	Specific Disease	High	Dominant	Respiratory ciliopathies including non-CF bronchiectasis.	Manual	amber	Consistent.
SSBP1	Inherited optic neuropathies	0.974	Specific Disease	Moderate	Dominant	Optic neuropathy	Automatic	green	Consistent.
PYROXD1	Limb girdle muscular dystrophy	0.973	Specific Disease	Moderate	Recessive	Limb girdle muscular dystrophy	Automatic	green	Consistent.
OBSL1	IUGR and IGF abnormalities	0.970	Specific Disease	High	Recessive	IUGR and IGF abnormalities	Automatic	green	Consistent.
KRT14	Young onset tumour syndromes	0.970	Disease Sub Group	Moderate	Recessive
PLA2G6	Cerebellar hypoplasia	0.967	Specific Disease	Moderate	Recessive	Structural basal ganglia disorders	Automatic	green	Consistent.
HBB	Renal tract calcification (or Nephrolithiasis or nephrocalcinosis)	0.967	Specific Disease	High	Recessive	Groopman et al 2019 - Genes with diagnostic variants	Manual	green	Consistent.
AICDA	Primary immunodeficiency	0.967	Specific Disease	High	Dominant	Primary immunodeficiency	Automatic	green	Supporting evidence for the inferred MOI in the literature which is absent from PanelApp (PMID: 35246784).
EHMT1	Intellectual disability	0.966	Specific Disease	High	Dominant	Intellectual disability	Automatic	green	Consistent.
SOD1	Amyotrophic lateral sclerosis or motor neuron disease	0.966	Specific Disease	Moderate	Dominant	Amyotrophic lateral sclerosis/motor neuron disease	Automatic	green	Consistent.
DEPDC5	Inherited Epilepsy Syndromes	0.964	Disease Sub Group	High	Dominant	Genetic epilepsy syndromes	Automatic	green	Consistent.
DNAAF5	Primary ciliary dyskinesia	0.962	Specific Disease	Moderate	Recessive	Primary ciliary disorders	Automatic	green	Consistent.
CACNA1S	Congenital myopathy	0.962	Specific Disease	High	Recessive	Congenital myopathy	Automatic	green	Consistent.
WDR62	Primary Microcephaly - Microcephalic Dwarfism Spectrum	0.961	Specific Disease	Moderate	Recessive	Severe microcephaly	Automatic	green	Consistent.
CNKSR2	Intellectual disability	0.960	Specific Disease	High	Dominant	Intellectual disability	Automatic	green	Consistent.
WWOX	Gastrointestinal disorders	0.958	Disease Sub Group	Moderate	Recessive
GPR156	Congenital hearing impairment	0.958	Specific Disease	High	Recessive
CDH3	Inherited macular dystrophy	0.957	Specific Disease	High	Recessive	Retinal disorders	Automatic	green	Consistent.
UBAP1L	Inherited macular dystrophy	0.957	Specific Disease	High	Recessive	Retinal disorders	Automatic	red	Supporting evidence for the inferred MOI in the literature which is absent from PanelApp (PMID:28041643).
CDH23	Rod-cone dystrophy	0.957	Specific Disease	Moderate	Recessive	Retinal disorders	Automatic	green	Consistent.
FMN1	Congenital hearing impairment	0.956	Specific Disease	High	Recessive
PMEPA1	Familial Thoracic Aortic Aneurysm Disease	0.955	Specific Disease	High	Dominant
RAB35	Familial Hypercholesterolaemia	0.955	Specific Disease	High	Dominant
AUTS2	Intellectual disability	0.954	Specific Disease	High	Dominant	Intellectual disability	Automatic	green	Consistent.
GATA6	Congenital heart disease	0.952	Disease Sub Group	High	Dominant	Familial non syndromic congenital heart disease	Automatic	green	Consistent.

## Sheet: Supplementary Table 2
Gene	Disease Class	CHROM	POS	REF	ALT	Prob Pathogenic	CADD	PMAF	Transcript	Consequences
GNB1	Intellectual disability	1	1804496	T	C	0.964	32	3	ENST00000378609	missense_variant
GNB1	Intellectual disability	1	1806503	A	G	0.993	27.7	3	ENST00000378609	missense_variant
MFN2	Charcot-Marie-Tooth disease	1	11989290	G	A	0.836	19.2	3	ENST00000235329	missense_variant
MFN2	Charcot-Marie-Tooth disease	1	11996158	C	T	0.999	27	3	ENST00000235329	splice_region_variant&missense_variant
MFN2	Charcot-Marie-Tooth disease	1	11996178	G	A	0.997	29.7	3	ENST00000235329	missense_variant
MFN2	Charcot-Marie-Tooth disease	1	11998828	G	A	0.831	29.7	3	ENST00000235329	missense_variant
MFN2	Charcot-Marie-Tooth disease	1	11999076	A	G	0.818	32	3	ENST00000235329	missense_variant
MFN2	Charcot-Marie-Tooth disease	1	12011504	C	T	0.813	26.8	3	ENST00000235329	missense_variant
SELENON	Neuromuscular disorders	1	25805183	CCT	C	0.921		2	ENST00000361547	frameshift_variant
SELENON	Neuromuscular disorders	1	25805220	G	A	0.914	21.8	2	ENST00000361547	missense_variant
SELENON	Neuromuscular disorders	1	25809745	A	G	0.916	24.3	2	ENST00000361547	missense_variant
SELENON	Neuromuscular disorders	1	25809753	G	A	0.999	29.7	1	ENST00000361547	missense_variant
SELENON	Neuromuscular disorders	1	25813890	G	A	0.919	24.7	2	ENST00000361547	missense_variant
SELENON	Neuromuscular disorders	1	25814123	TGGA	T	0.967		3	ENST00000361547	inframe_deletion
SELENON	Neuromuscular disorders	1	25814150	T	G	0.972	28.7	2	ENST00000361547	missense_variant
AHDC1	Intellectual disability	1	27547551	GC	G	0.894		3	ENST00000673934	frameshift_variant
AHDC1	Intellectual disability	1	27547660	C	CT	0.892		3	ENST00000673934	frameshift_variant
AHDC1	Intellectual disability	1	27547759	G	A	0.888	44	3	ENST00000673934	stop_gained
AHDC1	Intellectual disability	1	27548104	G	A	0.895	39	3	ENST00000673934	stop_gained
AHDC1	Intellectual disability	1	27548302	G	A	0.892	37	3	ENST00000673934	stop_gained
AHDC1	Intellectual disability	1	27548743	TAA	T	0.897		3	ENST00000673934	frameshift_variant&stop_gained
AHDC1	Intellectual disability	1	27548812	AC	A	0.893		3	ENST00000673934	frameshift_variant
AHDC1	Intellectual disability	1	27549035	GC	G	0.898		3	ENST00000673934	frameshift_variant
AHDC1	Intellectual disability	1	27549105	C	CT	0.897		3	ENST00000673934	frameshift_variant
AHDC1	Intellectual disability	1	27549343	G	A	0.891	37	3	ENST00000673934	stop_gained
AHDC1	Intellectual disability	1	27549534	CGA	C	0.892		3	ENST00000673934	frameshift_variant
AHDC1	Intellectual disability	1	27549866	CAG	C	0.891		3	ENST00000673934	frameshift_variant
AHDC1	Intellectual disability	1	27550054	G	A	0.896	36	3	ENST00000673934	stop_gained
AHDC1	Intellectual disability	1	27550068	GCATGGCCC	G	0.879		3	ENST00000673934	frameshift_variant
AHDC1	Intellectual disability	1	27550209	C	CG	0.895		3	ENST00000673934	frameshift_variant
AHDC1	Intellectual disability	1	27550370	TG	T	0.903		3	ENST00000673934	frameshift_variant
AHDC1	Intellectual disability	1	27550993	C	CG	0.891		3	ENST00000673934	frameshift_variant
RPE65	Rod-cone dystrophy	1	68431097	A	T	0.964	31	3	ENST00000262340	missense_variant
RPE65	Rod-cone dystrophy	1	68431286	T	C	0.972	29.1	2	ENST00000262340	missense_variant
RPE65	Rod-cone dystrophy	1	68438228	G	T	0.967	23.2	3	ENST00000262340	missense_variant
RPE65	Rod-cone dystrophy	1	68440936	C	T	0.979	26.3	3	ENST00000262340	missense_variant
RPE65	Rod-cone dystrophy	1	68440997	C	A	0.972	26.6	2	ENST00000262340	missense_variant
RPE65	Rod-cone dystrophy	1	68444656	G	A	0.966	37	1	ENST00000262340	stop_gained
RPE65	Rod-cone dystrophy	1	68444858	G	A	0.965	24.8	1	ENST00000262340	missense_variant
RPE65	Rod-cone dystrophy	1	68444876	G	T	0.985	19.09	2	ENST00000262340	missense_variant
RPE65	Rod-cone dystrophy	1	68446776	A	G	0.986	31	3	ENST00000262340	missense_variant
LRRC7	Intellectual disability	1	69980419	G	A	0.921	39	3	ENST00000651989	stop_gained
LRRC7	Intellectual disability	1	70036234	T	C	0.986	33	3	ENST00000651989	splice_donor_variant
LRRC7	Intellectual disability	1	70036442	A	G	0.986	34	3	ENST00000651989	splice_acceptor_variant
LRRC7	Intellectual disability	1	70036626	T	C	0.990	33	3	ENST00000651989	splice_donor_variant
LRRC7	Intellectual disability	1	70038735	TC	T	0.990		3	ENST00000651989	frameshift_variant
LRRC7	Intellectual disability	1	70039367	C	G	0.991	36	3	ENST00000651989	stop_gained
LRRC7	Intellectual disability	1	70039566	T	TA	0.991		3	ENST00000651989	frameshift_variant&stop_gained
LRRC7	Intellectual disability	1	70053038	C	T	0.917	48	3	ENST00000651989	stop_gained
LRRC7	Intellectual disability	1	70053044	A	AC	0.987		3	ENST00000651989	frameshift_variant
USP33	Extreme early-onset hypertension	1	77701368	C	G	0.997	28	3	ENST00000370794	coding_sequence_variant&splice_donor_variant
USP33	Extreme early-onset hypertension	1	77739418	CTATA	C	1.000		3	ENST00000370794	splice_acceptor_variant
ABCA4	Inherited macular dystrophy	1	93997881	T	G	0.922	24.3	2	ENST00000370225	missense_variant
ABCA4	Inherited macular dystrophy	1	93997932	G	A	0.986	55	2	ENST00000370225	stop_gained
ABCA4	Inherited macular dystrophy	1	93998067	T	A	0.926	51	3	ENST00000370225	stop_gained
ABCA4	Inherited macular dystrophy	1	94000860	C	T	0.942	26.8	3	ENST00000370225	missense_variant
ABCA4	Inherited macular dystrophy	1	94001035	CT	C	0.953		3	ENST00000370225	frameshift_variant
ABCA4	Inherited macular dystrophy	1	94001916	T	A	0.949	24.9	3	ENST00000370225	missense_variant
ABCA4	Inherited macular dystrophy	1	94001927	G	C	0.939	57	3	ENST00000370225	stop_gained
ABCA4	Inherited macular dystrophy	1	94005470	G	A	0.998	50	2	ENST00000370225	stop_gained
ABCA4	Inherited macular dystrophy	1	94005476	G	A	0.982	31	2	ENST00000370225	missense_variant
ABCA4	Inherited macular dystrophy	1	94010930	C	T	0.949	26.4	3	ENST00000370225	coding_sequence_variant&splice_acceptor_variant
ABCA4	Inherited macular dystrophy	1	94014671	T	A	0.887	28.9	3	ENST00000370225	missense_variant
ABCA4	Inherited macular dystrophy	1	94014685	G	A	0.869	32	2	ENST00000370225	missense_variant
ABCA4	Inherited macular dystrophy	1	94014687	C	T	0.896	50	2	ENST00000370225	stop_gained
ABCA4	Inherited macular dystrophy	1	94014689	ATC	A	0.943		3	ENST00000370225	coding_sequence_variant&splice_acceptor_variant
ABCA4	Inherited macular dystrophy	1	94015743	A	C	0.913	28.4	3	ENST00000370225	missense_variant
ABCA4	Inherited macular dystrophy	1	94015761	CAAGGGCAGG	C	0.937		3	ENST00000370225	inframe_deletion
ABCA4	Inherited macular dystrophy	1	94015829	A	G	0.955	26.7	3	ENST00000370225	missense_variant
ABCA4	Inherited macular dystrophy	1	94019581	C	T	0.892	26.1	2	ENST00000370225	coding_sequence_variant&splice_donor_variant
ABCA4	Inherited macular dystrophy	1	94021276	AG	A	0.996		3	ENST00000370225	frameshift_variant&stop_gained
ABCA4	Inherited macular dystrophy	1	94021339	C	T	0.948	27.2	2	ENST00000370225	missense_variant
ABCA4	Inherited macular dystrophy	1	94021340	G	A	0.999	24.7	2	ENST00000370225	missense_variant
ABCA4	Inherited macular dystrophy	1	94021385	G	T	0.944	29.6	3	ENST00000370225	missense_variant
ABCA4	Inherited macular dystrophy	1	94021397	T	A	0.949	32	3	ENST00000370225	missense_variant
ABCA4	Inherited macular dystrophy	1	94021710	G	A	0.920	20.4	3	ENST00000370225	missense_variant
ABCA4	Inherited macular dystrophy	1	94029446	T	C	0.933	25.2	2	ENST00000370225	splice_region_variant&missense_variant
ABCA4	Inherited macular dystrophy	1	94029446	T	TG	0.999		2	ENST00000370225	splice_region_variant&frameshift_variant
ABCA4	Inherited macular dystrophy	1	94029515	C	T	1.000	26.2	2	ENST00000370225	missense_variant
ABCA4	Inherited macular dystrophy	1	94029625	G	T	0.952	42	3	ENST00000370225	stop_gained
ABCA4	Inherited macular dystrophy	1	94030461	A	G	0.839	29.9	3	ENST00000370225	missense_variant
ABCA4	Inherited macular dystrophy	1	94031015	G	A	0.892	45	2	ENST00000370225	stop_gained
ABCA4	Inherited macular dystrophy	1	94031024	T	C	0.948	23.7	3	ENST00000370225	missense_variant
ABCA4	Inherited macular dystrophy	1	94031839	T	G	0.809	17.38	3	ENST00000370225	missense_variant
ABCA4	Inherited macular dystrophy	1	94037146	T	C	0.955	35	3	ENST00000370225	splice_region_variant&missense_variant
ABCA4	Inherited macular dystrophy	1	94037351	C	T	0.923	29.9	3	ENST00000370225	coding_sequence_variant&splice_acceptor_variant
ABCA4	Inherited macular dystrophy	1	94041361	C	A	0.944	26.7	3	ENST00000370225	missense_variant
ABCA4	Inherited macular dystrophy	1	94041367	C	T	0.996	27.4	2	ENST00000370225	missense_variant
ABCA4	Inherited macular dystrophy	1	94042830	C	T	0.999	28.2	2	ENST00000370225	missense_variant
ABCA4	Inherited macular dystrophy	1	94042877	G	GAC	0.999		2	ENST00000370225	frameshift_variant
ABCA4	Inherited macular dystrophy	1	94043427	CT	C	0.939		3	ENST00000370225	frameshift_variant
ABCA4	Inherited macular dystrophy	1	94043462	C	T	1.000	27.2	3	ENST00000370225	missense_variant
ABCA4	Inherited macular dystrophy	1	94043475	G	T	0.884	15.36	3	ENST00000370225	splice_region_variant&missense_variant
ABCA4	Inherited macular dystrophy	1	94044612	C	G	0.938	33	3	ENST00000370225	coding_sequence_variant&splice_donor_variant
ABCA4	Inherited macular dystrophy	1	94044691	C	A	0.943	25.8	3	ENST00000370225	missense_variant
ABCA4	Inherited macular dystrophy	1	94055134	C	T	0.897	37	2	ENST00000370225	stop_gained
ABCA4	Inherited macular dystrophy	1	94055149	T	C	0.896	26.5	3	ENST00000370225	missense_variant
ABCA4	Inherited macular dystrophy	1	94056638	C	T	0.999	39	2	ENST00000370225	stop_gained
ABCA4	Inherited macular dystrophy	1	94056718	G	C	0.948	25.6	3	ENST00000370225	missense_variant
ABCA4	Inherited macular dystrophy	1	94060674	C	T	0.923	24.3	2	ENST00000370225	missense_variant
ABCA4	Inherited macular dystrophy	1	94060740	G	A	0.999	31	2	ENST00000370225	missense_variant
ABCA4	Inherited macular dystrophy	1	94062576	C	T	0.948	26.6	3	ENST00000370225	coding_sequence_variant&splice_donor_variant
ABCA4	Inherited macular dystrophy	1	94062608	G	A	1.000	46	2	ENST00000370225	stop_gained
ABCA4	Inherited macular dystrophy	1	94062658	A	T	0.950	25.1	3	ENST00000370225	missense_variant
ABCA4	Inherited macular dystrophy	1	94062668	C	A	0.945	40	3	ENST00000370225	stop_gained
ABCA4	Inherited macular dystrophy	1	94063146	C	G	0.863	26.6	2	ENST00000370225	missense_variant
ABCA4	Inherited macular dystrophy	1	94063157	C	T	0.994	25.9	2	ENST00000370225	missense_variant
ABCA4	Inherited macular dystrophy	1	94077782	C	T	0.943	10.33	3	ENST00000370225	missense_variant
ABCA4	Inherited macular dystrophy	1	94077863	T	A	0.942	38	3	ENST00000370225	stop_gained
ABCA4	Inherited macular dystrophy	1	94078611	G	C	0.987	23.5	2	ENST00000370225	missense_variant
ABCA4	Inherited macular dystrophy	1	94078653	C	A	0.942	28.1	3	ENST00000370225	missense_variant
ABCA4	Inherited macular dystrophy	1	94078654	C	T	1.000	42	3	ENST00000370225	stop_gained
ABCA4	Inherited macular dystrophy	1	94078693	A	G	0.947	27.3	2	ENST00000370225	missense_variant
ABCA4	Inherited macular dystrophy	1	94083375	CA	C	0.942		3	ENST00000370225	frameshift_variant
ABCA4	Inherited macular dystrophy	1	94098831	A	G	0.923	27.4	3	ENST00000370225	missense_variant
ABCA4	Inherited macular dystrophy	1	94098904	G	A	0.849	14.86	2	ENST00000370225	missense_variant
ABCA4	Inherited macular dystrophy	1	94098907	T	A	0.997	37	2	ENST00000370225	stop_gained
ABCA4	Inherited macular dystrophy	1	94103131	G	A	0.842	37	2	ENST00000370225	stop_gained
ABCA4	Inherited macular dystrophy	1	94108653	A	ATG	0.997		3	ENST00000370225	frameshift_variant
ABCA4	Inherited macular dystrophy	1	94108686	TTC	T	0.922		2	ENST00000370225	frameshift_variant
ABCA4	Inherited macular dystrophy	1	94111559	TC	T	0.931		3	ENST00000370225	frameshift_variant
ABCA4	Inherited macular dystrophy	1	94111579	C	T	0.909	34	2	ENST00000370225	splice_region_variant&missense_variant
ABCA4	Inherited macular dystrophy	1	94121045	T	C	0.927	23.8	2	ENST00000370225	5_prime_UTR_variant&start_lost
DRAM2	Posterior segment abnormalities	1	111118254	CGTAAAGA	C	0.999		2	ENST00000484310	frameshift_variant
DRAM2	Posterior segment abnormalities	1	111118820	G	GT	0.991		2	ENST00000484310	frameshift_variant&stop_gained
DRAM2	Posterior segment abnormalities	1	111120539	C	T	1.000	38	2	ENST00000484310	stop_gained
KCND3	Hereditary ataxia	1	111787063	C	T	0.868	27.4	3	ENST00000302127	missense_variant
KCND3	Hereditary ataxia	1	111787089	G	T	0.886	33	3	ENST00000302127	missense_variant
KCND3	Hereditary ataxia	1	111981657	G	C	0.893	33	3	ENST00000302127	missense_variant
KCND3	Hereditary ataxia	1	111981847	C	T	0.877	24.2	2	ENST00000302127	missense_variant
KCND3	Hereditary ataxia	1	111981864	G	C	0.877	28.6	3	ENST00000302127	missense_variant
KCND3	Hereditary ataxia	1	111981975	C	T	0.867	28.4	3	ENST00000302127	missense_variant
KCND3	Hereditary ataxia	1	111982062	T	C	0.858	29.3	3	ENST00000302127	missense_variant
KCND3	Hereditary ataxia	1	111982114	C	A	0.871	21.7	3	ENST00000302127	missense_variant
POGZ	Intellectual disability	1	151404927	G	A	0.992	36	3	ENST00000271715	stop_gained
POGZ	Intellectual disability	1	151405196	C	T	0.990	38	3	ENST00000271715	stop_gained
POGZ	Intellectual disability	1	151405577	CCT	C	0.996		3	ENST00000271715	frameshift_variant
POGZ	Intellectual disability	1	151405773	CT	C	0.994		3	ENST00000271715	frameshift_variant
POGZ	Intellectual disability	1	151406013	G	A	0.992	38	3	ENST00000271715	stop_gained
POGZ	Intellectual disability	1	151406045	CG	C	0.996		3	ENST00000271715	frameshift_variant
POGZ	Intellectual disability	1	151408165	G	C	0.995	23.3	3	ENST00000271715	stop_gained
POGZ	Intellectual disability	1	151408540	A	AG	0.991		3	ENST00000271715	frameshift_variant
POGZ	Intellectual disability	1	151423490	G	GT	0.994		3	ENST00000271715	frameshift_variant
POGZ	Intellectual disability	1	151424956	CA	C	0.994		3	ENST00000271715	splice_region_variant&frameshift_variant
POGZ	Intellectual disability	1	151425005	G	A	0.997	35	3	ENST00000271715	stop_gained
POGZ	Intellectual disability	1	151429604	T	TG	0.993		3	ENST00000271715	splice_region_variant&frameshift_variant
POGZ	Intellectual disability	1	151429712	C	A	0.987	27.7	3	ENST00000271715	coding_sequence_variant&splice_acceptor_variant
TUFT1	Epidermolysis bullosa	1	151540427	G	A	1.000	32	2	ENST00000368849	coding_sequence_variant&splice_donor_variant
TUFT1	Epidermolysis bullosa	1	151569738	CG	C	1.000		3	ENST00000368849	frameshift_variant
GBA	Early onset and familial Parkinson's Disease	1	155235774	C	T	0.926	38	3	ENST00000368373	stop_gained
GBA	Early onset and familial Parkinson's Disease	1	155235780	G	T	0.915	28.4	3	ENST00000368373	missense_variant
GBA	Early onset and familial Parkinson's Disease	1	155235823	C	T	0.803	22	2	ENST00000368373	missense_variant
GBA	Early onset and familial Parkinson's Disease	1	155236277	G	A	0.911	37	3	ENST00000368373	stop_gained
GBA	Early onset and familial Parkinson's Disease	1	155236381	A	G	0.804	28.1	2	ENST00000368373	missense_variant
GBA	Early onset and familial Parkinson's Disease	1	155237453	C	T	0.999	27.4	2	ENST00000368373	missense_variant
GBA	Early onset and familial Parkinson's Disease	1	155238152	C	G	0.934	29.5	3	ENST00000368373	missense_variant
GBA	Early onset and familial Parkinson's Disease	1	155238620	A	G	0.900	26.2	3	ENST00000368373	missense_variant
GBA	Early onset and familial Parkinson's Disease	1	155238629	C	T	0.878	25.3	2	ENST00000368373	missense_variant
GBA	Early onset and familial Parkinson's Disease	1	155238630	G	A	0.964	24	2	ENST00000368373	missense_variant
GBA	Early onset and familial Parkinson's Disease	1	155238650	C	T	0.922	25.7	3	ENST00000368373	splice_region_variant&missense_variant
GBA	Early onset and familial Parkinson's Disease	1	155239656	AG	A	0.924		3	ENST00000368373	frameshift_variant
GBA	Early onset and familial Parkinson's Disease	1	155239929	C	T	0.929	22.4	3	ENST00000368373	missense_variant
GBA	Early onset and familial Parkinson's Disease	1	155240038	G	A	0.913	23.5	3	ENST00000368373	missense_variant
GBA	Early onset and familial Parkinson's Disease	1	155240063	T	TGCAGGG	0.919		3	ENST00000368373	inframe_insertion
GBA	Early onset and familial Parkinson's Disease	1	155240629	C	T	0.987	24.8	2	ENST00000368373	coding_sequence_variant&splice_donor_variant
PKLR	Congenital anaemias	1	155291845	C	T	0.996	29.7	1	ENST00000342741	missense_variant
PKLR	Congenital anaemias	1	155294357	C	T	0.998	26.5	1	ENST00000342741	missense_variant
SPTA1	Congenital anaemias	1	158657611	G	A	1.000	35	2	ENST00000643759	stop_gained
SPTA1	Congenital anaemias	1	158662701	C	T	1.000	28.3	3	ENST00000643759	coding_sequence_variant&splice_donor_variant
CRB1	Posterior segment abnormalities	1	197328572	G	A	0.971	25	3	ENST00000367400	missense_variant
CRB1	Posterior segment abnormalities	1	197328935	G	T	0.961	26.7	2	ENST00000367400	missense_variant
CRB1	Posterior segment abnormalities	1	197421287	T	C	0.980	24.3	3	ENST00000367400	missense_variant
CRB1	Posterior segment abnormalities	1	197421659	T	C	0.978	20.3	1	ENST00000367400	missense_variant
CRB1	Posterior segment abnormalities	1	197421741	C	T	0.981	24.1	3	ENST00000367400	missense_variant
CRB1	Posterior segment abnormalities	1	197427454	A	T	0.954	23.7	2	ENST00000367400	splice_region_variant&missense_variant
CRB1	Posterior segment abnormalities	1	197427655	C	T	0.958	13.77	2	ENST00000367400	missense_variant
CRB1	Posterior segment abnormalities	1	197427726	A	T	1.000	35	1	ENST00000367400	stop_gained
CRB1	Posterior segment abnormalities	1	197427873	G	A	0.971	27.4	2	ENST00000367400	missense_variant
CRB1	Posterior segment abnormalities	1	197429460	T	A	0.958	39	2	ENST00000367400	stop_gained
CRB1	Posterior segment abnormalities	1	197434706	G	A	0.962	32	1	ENST00000367400	splice_region_variant&missense_variant
CRB1	Posterior segment abnormalities	1	197434972	G	GTGACCCTTTCCATGACAGACCCACTGTCCCAGAC	0.954		3	ENST00000367400	frameshift_variant
CRB1	Posterior segment abnormalities	1	197435183	T	C	0.956	29.6	2	ENST00000367400	missense_variant
CRB1	Posterior segment abnormalities	1	197435205	TGGTTTCATTA	T	0.984		3	ENST00000367400	frameshift_variant
CRB1	Posterior segment abnormalities	1	197442274	CG	C	0.955		3	ENST00000367400	frameshift_variant
CRB1	Posterior segment abnormalities	1	197477740	T	C	0.976	25.3	3	ENST00000367400	missense_variant
CACNA1S	Congenital myopathy	1	201043361	CA	C	0.998		3	ENST00000362061	frameshift_variant
CACNA1S	Congenital myopathy	1	201043468	CG	C	0.997		2	ENST00000362061	frameshift_variant
CACNA1S	Congenital myopathy	1	201091983	G	T	0.999	42	3	ENST00000362061	stop_gained
CACNA1S	Congenital myopathy	1	201093881	C	T	0.997	33	3	ENST00000362061	coding_sequence_variant&splice_donor_variant
TNNT2	Cardiomyopathy	1	201359215	T	C	0.856	27.2	3	ENST00000656932	missense_variant
TNNT2	Cardiomyopathy	1	201359221	G	C	0.870	26.2	3	ENST00000656932	missense_variant
TNNT2	Cardiomyopathy	1	201361965	C	G	0.850	25.2	3	ENST00000656932	missense_variant
TNNT2	Cardiomyopathy	1	201363324	A	G	0.869	27	3	ENST00000656932	missense_variant
TNNT2	Cardiomyopathy	1	201363368	C	G	0.863	25.1	3	ENST00000656932	missense_variant
TNNT2	Cardiomyopathy	1	201364336	G	A	0.857	25.3	3	ENST00000656932	missense_variant
TNNT2	Cardiomyopathy	1	201365291	C	A	0.872	33	3	ENST00000656932	missense_variant
TNNT2	Cardiomyopathy	1	201365291	C	T	0.869	33	3	ENST00000656932	missense_variant
TNNT2	Cardiomyopathy	1	201365627	C	T	0.998	29.2	2	ENST00000656932	missense_variant
KDM5B	Intellectual disability	1	202730941	G	A	0.856	36	2	ENST00000367265	stop_gained
KDM5B	Intellectual disability	1	202730995	G	A	0.943	42	3	ENST00000367265	stop_gained
KDM5B	Intellectual disability	1	202731849	G	A	0.944	36	2	ENST00000367265	stop_gained
KDM5B	Intellectual disability	1	202731933	G	A	0.944	39	3	ENST00000367265	stop_gained
KDM5B	Intellectual disability	1	202733681	G	C	0.929	35	3	ENST00000367265	stop_gained
KDM5B	Intellectual disability	1	202735554	C	A	0.940	36	3	ENST00000367265	stop_gained
KDM5B	Intellectual disability	1	202736338	G	A	0.924	41	2	ENST00000367265	stop_gained
KDM5B	Intellectual disability	1	202740808	G	A	0.839	40	3	ENST00000367265	stop_gained
KDM5B	Intellectual disability	1	202742502	A	T	0.841	34	3	ENST00000367265	stop_gained
KDM5B	Intellectual disability	1	202742504	A	ATC	0.947		3	ENST00000367265	splice_region_variant&frameshift_variant
KDM5B	Intellectual disability	1	202742737	G	A	0.934	37	3	ENST00000367265	stop_gained
KDM5B	Intellectual disability	1	202745916	G	T	0.939	36	3	ENST00000367265	stop_gained
KDM5B	Intellectual disability	1	202749036	A	AC	0.942		3	ENST00000367265	frameshift_variant
KDM5B	Intellectual disability	1	202749127	G	A	0.974	41	2	ENST00000367265	stop_gained
KDM5B	Intellectual disability	1	202752973	G	A	0.936	39	3	ENST00000367265	stop_gained
KDM5B	Intellectual disability	1	202756371	G	T	0.938	40	3	ENST00000367265	stop_gained
KDM5B	Intellectual disability	1	202756393	G	A	0.931	37	2	ENST00000367265	stop_gained
KDM5B	Intellectual disability	1	202760417	G	A	0.992	45	3	ENST00000367265	splice_region_variant&stop_gained
KDM5B	Intellectual disability	1	202766949	G	A	0.928	35	3	ENST00000367265	stop_gained
KDM5B	Intellectual disability	1	202773117	C	T	0.930	26.7	3	ENST00000367265	coding_sequence_variant&splice_donor_variant
KDM5B	Intellectual disability	1	202773165	G	A	0.932	35	2	ENST00000367265	stop_gained
KDM5B	Intellectual disability	1	202774616	AT	A	0.926		3	ENST00000367265	frameshift_variant
KDM5B	Intellectual disability	1	202774643	C	CCT	0.944		3	ENST00000367265	frameshift_variant
KDM5B	Intellectual disability	1	202777086	CT	C	0.944		3	ENST00000367265	frameshift_variant
USH2A	Rod-cone dystrophy	1	215639190	G	A	0.934	24.3	2	ENST00000307340	missense_variant
USH2A	Rod-cone dystrophy	1	215639221	T	A	0.961	22.6	2	ENST00000307340	missense_variant
USH2A	Rod-cone dystrophy	1	215640723	G	A	0.938	53	2	ENST00000307340	stop_gained
USH2A	Rod-cone dystrophy	1	215648657	G	A	0.953	28.6	1	ENST00000307340	missense_variant
USH2A	Rod-cone dystrophy	1	215648732	TG	T	0.971		3	ENST00000307340	frameshift_variant
USH2A	Rod-cone dystrophy	1	215650650	T	C	0.945	23.9	2	ENST00000307340	missense_variant
USH2A	Rod-cone dystrophy	1	215671088	A	G	0.938	24.6	2	ENST00000307340	missense_variant
USH2A	Rod-cone dystrophy	1	215671246	C	T	0.930	24.2	2	ENST00000307340	missense_variant
USH2A	Rod-cone dystrophy	1	215671261	A	AGG	0.977		3	ENST00000307340	frameshift_variant
USH2A	Rod-cone dystrophy	1	215674481	T	C	0.981	28.4	2	ENST00000307340	missense_variant
USH2A	Rod-cone dystrophy	1	215674536	AT	A	0.998		2	ENST00000307340	frameshift_variant
USH2A	Rod-cone dystrophy	1	215674564	AGAGTCCATGTTC	CAAG	0.942		3	ENST00000307340	inframe_deletion
USH2A	Rod-cone dystrophy	1	215674595	G	A	0.971	25.5	2	ENST00000307340	missense_variant
USH2A	Rod-cone dystrophy	1	215674626	A	C	0.943	26.4	3	ENST00000307340	missense_variant
USH2A	Rod-cone dystrophy	1	215674702	GCC	G	0.977		2	ENST00000307340	frameshift_variant
USH2A	Rod-cone dystrophy	1	215674901	G	C	0.972	24.4	3	ENST00000307340	missense_variant
USH2A	Rod-cone dystrophy	1	215675337	G	A	1.000	26.3	2	ENST00000307340	missense_variant
USH2A	Rod-cone dystrophy	1	215675351	C	T	0.877	21.8	2	ENST00000307340	missense_variant
USH2A	Rod-cone dystrophy	1	215680252	G	T	0.979	29	3	ENST00000307340	missense_variant
USH2A	Rod-cone dystrophy	1	215728275	G	A	0.979	23.9	3	ENST00000307340	missense_variant
USH2A	Rod-cone dystrophy	1	215728383	G	A	0.946	35	2	ENST00000307340	splice_region_variant&missense_variant
USH2A	Rod-cone dystrophy	1	215758647	AT	A	0.942		3	ENST00000307340	frameshift_variant
USH2A	Rod-cone dystrophy	1	215758669	G	C	0.973	27.3	3	ENST00000307340	missense_variant
USH2A	Rod-cone dystrophy	1	215759735	C	A	0.943	23.3	3	ENST00000307340	missense_variant
USH2A	Rod-cone dystrophy	1	215759735	C	T	0.934	25.1	2	ENST00000307340	missense_variant
USH2A	Rod-cone dystrophy	1	215782146	C	T	0.966	22.3	3	ENST00000307340	missense_variant
USH2A	Rod-cone dystrophy	1	215782762	A	G	0.942	28.7	2	ENST00000307340	missense_variant
USH2A	Rod-cone dystrophy	1	215798991	GGCCATGGCCATCAT	G	0.999		3	ENST00000307340	frameshift_variant
USH2A	Rod-cone dystrophy	1	215799050	G	A	0.941	30	2	ENST00000307340	missense_variant
USH2A	Rod-cone dystrophy	1	215799066	A	G	0.972	31	2	ENST00000307340	missense_variant
USH2A	Rod-cone dystrophy	1	215838034	G	A	0.978	26.8	3	ENST00000307340	missense_variant
USH2A	Rod-cone dystrophy	1	215877882	T	C	0.987	34	3	ENST00000307340	splice_acceptor_variant
USH2A	Rod-cone dystrophy	1	215900144	GA	G	0.942		3	ENST00000307340	frameshift_variant
USH2A	Rod-cone dystrophy	1	215900794	A	T	0.943	27.5	2	ENST00000307340	missense_variant
USH2A	Rod-cone dystrophy	1	215965470	G	A	0.934	44	2	ENST00000307340	stop_gained
USH2A	Rod-cone dystrophy	1	215999016	A	T	0.971	36	3	ENST00000307340	stop_gained
USH2A	Rod-cone dystrophy	1	216048537	CT	C	0.923		3	ENST00000307340	frameshift_variant
USH2A	Rod-cone dystrophy	1	216070293	C	T	0.942	29.3	3	ENST00000307340	coding_sequence_variant&splice_acceptor_variant
USH2A	Rod-cone dystrophy	1	216070294	T	A	0.982	32	3	ENST00000307340	splice_acceptor_variant
USH2A	Rod-cone dystrophy	1	216078262	C	T	0.938	38	2	ENST00000307340	stop_gained
USH2A	Rod-cone dystrophy	1	216078331	CG	C	0.971		3	ENST00000307340	frameshift_variant
USH2A	Rod-cone dystrophy	1	216084853	C	T	0.994	25.5	2	ENST00000307340	missense_variant
USH2A	Rod-cone dystrophy	1	216175368	C	CT	0.978		2	ENST00000307340	frameshift_variant
USH2A	Rod-cone dystrophy	1	216196582	G	A	1.000	35	2	ENST00000307340	stop_gained
USH2A	Rod-cone dystrophy	1	216196698	G	A	0.996	13.84	1	ENST00000307340	missense_variant
USH2A	Rod-cone dystrophy	1	216207392	C	T	0.944	19.45	3	ENST00000307340	missense_variant
USH2A	Rod-cone dystrophy	1	216250989	C	T	0.943	25.6	2	ENST00000307340	missense_variant
USH2A	Rod-cone dystrophy	1	216289375	G	A	0.996	37	2	ENST00000307340	stop_gained
USH2A	Rod-cone dystrophy	1	216289412	T	C	0.937	34	2	ENST00000307340	splice_acceptor_variant
USH2A	Rod-cone dystrophy	1	216321921	A	G	0.936	27.6	2	ENST00000307340	missense_variant
USH2A	Rod-cone dystrophy	1	216323587	G	T	0.964	22.9	3	ENST00000307340	missense_variant
USH2A	Rod-cone dystrophy	1	216324240	C	A	0.999	25.5	2	ENST00000307340	missense_variant
USH2A	Rod-cone dystrophy	1	216324281	AT	A	0.939		2	ENST00000307340	frameshift_variant
USH2A	Rod-cone dystrophy	1	216325524	G	GTGGC	0.993		2	ENST00000307340	frameshift_variant
USH2A	Rod-cone dystrophy	1	216327637	C	T	0.939	24.6	2	ENST00000307340	missense_variant
USH2A	Rod-cone dystrophy	1	216418534	A	G	0.892	27.6	3	ENST00000307340	missense_variant
USH2A	Rod-cone dystrophy	1	216422150	G	A	0.932	24.3	2	ENST00000307340	stop_gained
SRP9	Ductal plate malformation	1	225777943	G	A	0.999	26.2	3	ENST00000304786	start_lost
SRP9	Ductal plate malformation	1	225789309	C	T	0.999	36	3	ENST00000304786	stop_gained
ACTA1	Congenital myopathy	1	229432120	C	G	0.956	28.5	3	ENST00000366684	missense_variant
ACTA1	Congenital myopathy	1	229432156	C	G	0.955	30	3	ENST00000366684	missense_variant
ACTA1	Congenital myopathy	1	229432561	G	A	0.956	26.9	3	ENST00000366684	missense_variant
ACTA1	Congenital myopathy	1	229432727	CGTT	C	0.965		3	ENST00000366684	inframe_deletion
ACTA1	Congenital myopathy	1	229432730	T	C	0.944	32	3	ENST00000366684	missense_variant
TPO	Congenital hypothyroidism	2	1414438	G	GCTGGTTATGGCCTGCACAGA	0.994		2	ENST00000329066	frameshift_variant
TPO	Congenital hypothyroidism	2	1477258	G	T	0.998	26.6	3	ENST00000329066	missense_variant
TPO	Congenital hypothyroidism	2	1477291	A	G	0.996	25.7	2	ENST00000329066	missense_variant
TPO	Congenital hypothyroidism	2	1477447	A	ACGGC	0.993		1	ENST00000329066	frameshift_variant
TPO	Congenital hypothyroidism	2	1477461	G	A	0.998	34	3	ENST00000329066	missense_variant
TPO	Congenital hypothyroidism	2	1477512	C	T	0.998	33	2	ENST00000329066	missense_variant
TPO	Congenital hypothyroidism	2	1484614	T	G	0.998	26.5	1	ENST00000329066	missense_variant
TPO	Congenital hypothyroidism	2	1504029	GTC	G	0.996		3	ENST00000329066	frameshift_variant
MYT1L	Intellectual disability	2	1809168	C	T	0.980	26.9	3	ENST00000647738	coding_sequence_variant&splice_acceptor_variant
MYT1L	Intellectual disability	2	1839366	GAC	G	0.984		3	ENST00000647738	splice_region_variant&frameshift_variant
MYT1L	Intellectual disability	2	1887487	C	T	0.980	33	3	ENST00000647738	coding_sequence_variant&splice_donor_variant
MYT1L	Intellectual disability	2	1887513	TGC	T	0.986		3	ENST00000647738	frameshift_variant&stop_gained
MYT1L	Intellectual disability	2	1903144	A	AT	0.986		3	ENST00000647738	frameshift_variant&stop_gained
MYT1L	Intellectual disability	2	1903145	TA	T	0.986		3	ENST00000647738	frameshift_variant
MYT1L	Intellectual disability	2	1917261	T	TA	0.983		3	ENST00000647738	frameshift_variant
MYT1L	Intellectual disability	2	1917333	G	C	0.983	42	3	ENST00000647738	stop_gained
OTOF	Auditory Neuropathy Spectrum Disorder	2	26473569	T	G	1.000	33	3	ENST00000272371	splice_acceptor_variant
OTOF	Auditory Neuropathy Spectrum Disorder	2	26474053	G	A	1.000	36	3	ENST00000272371	stop_gained
OTOF	Auditory Neuropathy Spectrum Disorder	2	26475912	A	C	0.999	34	3	ENST00000272371	splice_donor_variant
OTOF	Auditory Neuropathy Spectrum Disorder	2	26477210	G	A	1.000	43	1	ENST00000272371	stop_gained
PPP1CB	RASopathies	2	28776944	C	G	1.000	27.5	3	ENST00000395366	missense_variant
PPP1CB	RASopathies	2	28783931	T	A	0.995	24	3	ENST00000395366	missense_variant
PCARE	Rod-cone dystrophy	2	29065017	CAG	C	0.996		2	ENST00000331664	frameshift_variant
PCARE	Rod-cone dystrophy	2	29071295	AG	A	1.000		2	ENST00000331664	frameshift_variant
PCARE	Rod-cone dystrophy	2	29071466	T	TTGGCTGG	1.000		2	ENST00000331664	frameshift_variant
PCARE	Rod-cone dystrophy	2	29072087	A	T	0.996	36	2	ENST00000331664	stop_gained
PCARE	Rod-cone dystrophy	2	29072176	G	A	0.999	35	2	ENST00000331664	stop_gained
PCARE	Rod-cone dystrophy	2	29072313	C	T	0.999	35	2	ENST00000331664	stop_gained
PCARE	Rod-cone dystrophy	2	29072720	TG	T	0.998		3	ENST00000331664	frameshift_variant
PCARE	Rod-cone dystrophy	2	29072989	G	A	0.998	29.7	3	ENST00000331664	stop_gained
SPAST	Hereditary spastic paraplegia	2	32063868	T	A	0.943	20.5	3	ENST00000315285	missense_variant
SPAST	Hereditary spastic paraplegia	2	32116153	C	T	0.927	38	3	ENST00000315285	stop_gained
SPAST	Hereditary spastic paraplegia	2	32127007	T	G	0.933	25.8	3	ENST00000315285	missense_variant
SPAST	Hereditary spastic paraplegia	2	32128407	G	A	0.937	34	3	ENST00000315285	coding_sequence_variant&splice_acceptor_variant
SPAST	Hereditary spastic paraplegia	2	32128430	C	T	0.802	27.2	3	ENST00000315285	missense_variant
SPAST	Hereditary spastic paraplegia	2	32128480	G	C	0.992	34	3	ENST00000315285	coding_sequence_variant&splice_donor_variant
SPAST	Hereditary spastic paraplegia	2	32136594	T	C	0.939	29.6	3	ENST00000315285	missense_variant
SPAST	Hereditary spastic paraplegia	2	32136609	G	A	0.808	28.2	3	ENST00000315285	missense_variant
SPAST	Hereditary spastic paraplegia	2	32136895	T	G	0.932	32	3	ENST00000315285	missense_variant
SPAST	Hereditary spastic paraplegia	2	32141906	G	A	0.918	31	3	ENST00000315285	splice_region_variant&missense_variant
SPAST	Hereditary spastic paraplegia	2	32141920	GTA	G	0.938		3	ENST00000315285	frameshift_variant
SPAST	Hereditary spastic paraplegia	2	32143416	G	A	0.939	34	3	ENST00000315285	coding_sequence_variant&splice_donor_variant
SPAST	Hereditary spastic paraplegia	2	32147245	T	G	0.947	26.8	3	ENST00000315285	missense_variant
CYP1B1	Glaucoma (developmental)	2	38071008	TC	T	0.996		2	ENST00000610745	frameshift_variant
CYP1B1	Glaucoma (developmental)	2	38071185	C	T	0.999	32	1	ENST00000610745	missense_variant
CYP1B1	Glaucoma (developmental)	2	38071195	C	T	1.000	33	1	ENST00000610745	missense_variant
CYP1B1	Glaucoma (developmental)	2	38071207	C	T	0.997	27.7	3	ENST00000610745	missense_variant
CYP1B1	Glaucoma (developmental)	2	38071215	T	C	0.998	29.1	3	ENST00000610745	missense_variant
CYP1B1	Glaucoma (developmental)	2	38071277	TTCTGCCTGCACTC	T	0.999		1	ENST00000610745	frameshift_variant
CYP1B1	Glaucoma (developmental)	2	38075207	C	T	0.997	27	1	ENST00000610745	missense_variant
CYP1B1	Glaucoma (developmental)	2	38075218	C	T	0.997	41	1	ENST00000610745	stop_gained
PKDCC	Unexplained skeletal dysplasia	2	42048424	C	CG	1.000		3	ENST00000294964	frameshift_variant
PKDCC	Unexplained skeletal dysplasia	2	42054211	T	TA	0.999		3	ENST00000294964	frameshift_variant
BCL11A	Intellectual disability	2	60460497	A	T	0.991	39	3	ENST00000642384	stop_gained
BCL11A	Intellectual disability	2	60461012	T	TA	0.989		3	ENST00000642384	frameshift_variant&stop_gained
BCL11A	Intellectual disability	2	60461953	C	CTT	0.989		3	ENST00000642384	frameshift_variant
BCL11A	Intellectual disability	2	60462117	CAG	C	0.992		3	ENST00000642384	frameshift_variant&stop_gained
BCL11A	Intellectual disability	2	60462358	AGAAACCATGCACTGGT	A	0.993		3	ENST00000642384	frameshift_variant
BCL11A	Intellectual disability	2	60462359	GA	G	0.991		3	ENST00000642384	frameshift_variant
BCL11A	Intellectual disability	2	60546298	C	A	0.992	36	3	ENST00000642384	splice_region_variant&stop_gained
BCL11A	Intellectual disability	2	60553255	G	A	0.993	39	3	ENST00000642384	stop_gained
BCL11A	Intellectual disability	2	60553258	T	A	0.993	38	3	ENST00000642384	stop_gained
ALMS1	Bardet-Biedl Syndrome	2	73451205	A	ACAACTGG	1.000		3	ENST00000613296	frameshift_variant
ALMS1	Bardet-Biedl Syndrome	2	73572648	AC	A	1.000		2	ENST00000613296	frameshift_variant
ALMS1	Bardet-Biedl Syndrome	2	73572981	C	T	0.999	35	3	ENST00000613296	stop_gained
ACTG2	Early onset or familial intestinal pseudo obstruction	2	73901430	G	A	0.997	32	3	ENST00000345517	missense_variant
ACTG2	Early onset or familial intestinal pseudo obstruction	2	73902459	A	T	0.994	29	3	ENST00000345517	missense_variant
ACTG2	Early onset or familial intestinal pseudo obstruction	2	73913566	G	T	0.994	34	3	ENST00000345517	missense_variant
ACTG2	Early onset or familial intestinal pseudo obstruction	2	73914835	C	T	0.997	27.7	3	ENST00000345517	missense_variant
ACTG2	Early onset or familial intestinal pseudo obstruction	2	73914836	G	A	1.000	34	3	ENST00000345517	missense_variant
CNGA3	Cone Dysfunction Syndrome	2	98380207	G	A	0.998	36	2	ENST00000272602	stop_gained
CNGA3	Cone Dysfunction Syndrome	2	98395999	C	T	0.993	26.2	2	ENST00000272602	missense_variant
CNGA3	Cone Dysfunction Syndrome	2	98396115	C	G	0.996	23.3	3	ENST00000272602	missense_variant
CNGA3	Cone Dysfunction Syndrome	2	98396280	A	AC	0.997		2	ENST00000272602	frameshift_variant
CNGA3	Cone Dysfunction Syndrome	2	98396426	C	T	0.997	24.5	3	ENST00000272602	missense_variant
CNGA3	Cone Dysfunction Syndrome	2	98396476	C	T	0.998	24	1	ENST00000272602	missense_variant
CNGA3	Cone Dysfunction Syndrome	2	98396665	C	T	0.998	36	2	ENST00000272602	stop_gained
CNGA3	Cone Dysfunction Syndrome	2	98396811	C	A	1.000	22.8	1	ENST00000272602	missense_variant
CNGA3	Cone Dysfunction Syndrome	2	98396812	G	A	0.997	27.7	3	ENST00000272602	missense_variant
CNGA3	Cone Dysfunction Syndrome	2	98396876	G	A	0.998	27	2	ENST00000272602	missense_variant
NEB	Congenital myopathy	2	151499383	T	TACAAC	0.997		2	ENST00000397345	frameshift_variant
NEB	Congenital myopathy	2	151501441	CAGGT	C	0.994		1	ENST00000397345	frameshift_variant
NEB	Congenital myopathy	2	151519071	T	C	0.997	27.8	3	ENST00000397345	splice_acceptor_variant
NEB	Congenital myopathy	2	151524612	GC	G	0.994		3	ENST00000397345	frameshift_variant
NEB	Congenital myopathy	2	151619450	C	T	0.997	27.3	3	ENST00000397345	coding_sequence_variant&splice_donor_variant
NEB	Congenital myopathy	2	151655816	C	A	0.995	28.3	3	ENST00000397345	coding_sequence_variant&splice_donor_variant
NEB	Congenital myopathy	2	151694322	C	T	0.998	27.5	3	ENST00000397345	coding_sequence_variant&splice_donor_variant
SCN2A	Intellectual disability	2	165323501	G	T	0.982	28	3	ENST00000375437	coding_sequence_variant&splice_donor_variant
SCN2A	Intellectual disability	2	165331569	G	A	0.974	34	3	ENST00000375437	coding_sequence_variant&splice_donor_variant
SCN2A	Intellectual disability	2	165344558	C	T	0.979	36	3	ENST00000375437	stop_gained
SCN2A	Intellectual disability	2	165367263	CA	C	0.980		3	ENST00000375437	frameshift_variant
SCN2A	Intellectual disability	2	165367327	G	T	0.980	51	3	ENST00000375437	stop_gained
SCN2A	Intellectual disability	2	165389212	G	A	0.980	47	3	ENST00000375437	stop_gained
SCN1A	Epilepsy plus other features	2	166012192	C	A	0.993	39	3	ENST00000674923	stop_gained
SCN1A	Epilepsy plus other features	2	166042333	CG	C	0.988		3	ENST00000674923	frameshift_variant
SCN1A	Epilepsy plus other features	2	166043957	T	TC	0.990		3	ENST00000674923	frameshift_variant
SCN1A	Epilepsy plus other features	2	166045058	G	T	0.993	39	3	ENST00000674923	stop_gained
SCN1A	Epilepsy plus other features	2	166045189	GTTTTC	G	0.994		3	ENST00000674923	frameshift_variant
SCN1A	Epilepsy plus other features	2	166045215	CT	C	0.992		3	ENST00000674923	frameshift_variant
SCN1A	Epilepsy plus other features	2	166052882	G	A	0.993	40	3	ENST00000674923	stop_gained
TTN	Neuromuscular disorders	2	178529958	A	T	0.987	29.7	3	ENST00000589042	splice_donor_variant
TTN	Neuromuscular disorders	2	178529959	C	T	0.995	27.6	3	ENST00000589042	coding_sequence_variant&splice_donor_variant
TTN	Neuromuscular disorders	2	178530282	C	CAG	0.995		3	ENST00000589042	frameshift_variant
TTN	Neuromuscular disorders	2	178530720	CT	C	0.997		3	ENST00000589042	frameshift_variant
TTN	Neuromuscular disorders	2	178530760	T	TG	0.994		3	ENST00000589042	frameshift_variant
TTN	Neuromuscular disorders	2	178541304	G	GT	0.988		3	ENST00000589042	frameshift_variant
TTN	Neuromuscular disorders	2	178578610	C	T	0.991	28.5	3	ENST00000589042	coding_sequence_variant&splice_donor_variant
TTN	Neuromuscular disorders	2	178579702	G	A	0.991	62	1	ENST00000589042	stop_gained
TTN	Neuromuscular disorders	2	178589810	AGT	A	0.992		3	ENST00000589042	frameshift_variant
TTN	Neuromuscular disorders	2	178593338	G	A	0.992	62	3	ENST00000589042	stop_gained
TTN	Neuromuscular disorders	2	178640611	TG	T	0.992		3	ENST00000589042	frameshift_variant
TTN	Neuromuscular disorders	2	178653473	CT	C	0.989		2	ENST00000589042	frameshift_variant
TTN	Neuromuscular disorders	2	178667440	AC	A	0.999		2	ENST00000589042	coding_sequence_variant&splice_donor_variant
TTN	Neuromuscular disorders	2	178682815	A	C	0.989	43	3	ENST00000589042	stop_gained
TTN	Neuromuscular disorders	2	178730504	C	T	0.985	29.4	3	ENST00000589042	coding_sequence_variant&splice_donor_variant
TTN	Neuromuscular disorders	2	178733098	TA	T	0.989		3	ENST00000589042	frameshift_variant
TTN	Dilated Cardiomyopathy	2	178535790	G	A	0.952	73	3	ENST00000589042	stop_gained
TTN	Dilated Cardiomyopathy	2	178539764	CCT	C	0.946		2	ENST00000589042	frameshift_variant&stop_gained
TTN	Dilated Cardiomyopathy	2	178542338	CG	C	0.882		3	ENST00000589042	frameshift_variant
TTN	Dilated Cardiomyopathy	2	178546674	AAC	A	0.944		3	ENST00000589042	frameshift_variant
TTN	Dilated Cardiomyopathy	2	178547458	CA	C	0.933		3	ENST00000589042	frameshift_variant
TTN	Dilated Cardiomyopathy	2	178553398	T	C	0.943	34	3	ENST00000589042	splice_acceptor_variant
TTN	Dilated Cardiomyopathy	2	178557935	GG	TTAGATATATCACTAATAACA	0.941		3	ENST00000589042	frameshift_variant
TTN	Dilated Cardiomyopathy	2	178560364	G	A	0.939	64	3	ENST00000589042	stop_gained
TTN	Dilated Cardiomyopathy	2	178560432	A	ATAGATTCT	0.946		3	ENST00000589042	frameshift_variant&stop_gained
TTN	Dilated Cardiomyopathy	2	178560865	G	A	0.947	64	3	ENST00000589042	stop_gained
TTN	Dilated Cardiomyopathy	2	178562889	A	C	0.943	66	3	ENST00000589042	stop_gained
TTN	Dilated Cardiomyopathy	2	178564178	T	TGA	0.947		3	ENST00000589042	frameshift_variant
TTN	Dilated Cardiomyopathy	2	178569147	A	AT	0.944		3	ENST00000589042	frameshift_variant
TTN	Dilated Cardiomyopathy	2	178569415	G	A	0.937	65	3	ENST00000589042	stop_gained
TTN	Dilated Cardiomyopathy	2	178577845	TGA	T	0.954		3	ENST00000589042	frameshift_variant
TTN	Dilated Cardiomyopathy	2	178579705	G	A	0.943	63	3	ENST00000589042	stop_gained
TTN	Dilated Cardiomyopathy	2	178581597	TCCATC	T	0.957		3	ENST00000589042	frameshift_variant
TTN	Dilated Cardiomyopathy	2	178585291	G	A	0.954	62	3	ENST00000589042	stop_gained
TTN	Dilated Cardiomyopathy	2	178587708	G	A	0.947	62	2	ENST00000589042	stop_gained
TTN	Dilated Cardiomyopathy	2	178593566	A	G	0.942	34	2	ENST00000589042	splice_donor_variant
TTN	Dilated Cardiomyopathy	2	178599221	G	A	0.871	62	2	ENST00000589042	stop_gained
TTN	Dilated Cardiomyopathy	2	178608700	T	TTCAA	0.941		3	ENST00000589042	frameshift_variant&stop_gained
TTN	Dilated Cardiomyopathy	2	178609774	C	A	0.943	61	3	ENST00000589042	stop_gained
TTN	Dilated Cardiomyopathy	2	178609978	CA	C	1.000		3	ENST00000589042	frameshift_variant
TTN	Dilated Cardiomyopathy	2	178611778	AG	A	0.943		3	ENST00000589042	frameshift_variant
TTN	Dilated Cardiomyopathy	2	178613870	C	T	0.948	62	3	ENST00000589042	stop_gained
TTN	Dilated Cardiomyopathy	2	178617004	GT	G	0.940		3	ENST00000589042	frameshift_variant
TTN	Dilated Cardiomyopathy	2	178620072	T	TA	0.939		3	ENST00000589042	frameshift_variant
TTN	Dilated Cardiomyopathy	2	178621517	G	A	0.934	61	2	ENST00000589042	stop_gained
TTN	Dilated Cardiomyopathy	2	178735682	TC	T	0.873		3	ENST00000589042	frameshift_variant&stop_gained
TTN	Dilated Cardiomyopathy	2	178775542	C	A	0.946	38	3	ENST00000589042	stop_gained
CERKL	Posterior segment abnormalities	2	181548741	G	A	0.996	45	2	ENST00000410087	stop_gained
CERKL	Posterior segment abnormalities	2	181548784	CAT	C	0.993		3	ENST00000410087	frameshift_variant
CERKL	Posterior segment abnormalities	2	181558617	G	A	1.000	33	1	ENST00000410087	stop_gained
CERKL	Posterior segment abnormalities	2	181566116	C	A	0.994	36	3	ENST00000410087	stop_gained
CERKL	Posterior segment abnormalities	2	181573768	T	A	0.995	38	2	ENST00000410087	stop_gained
BMPR2	Pulmonary arterial hypertension	2	202467625	TA	T	0.999		3	ENST00000374580	frameshift_variant
BMPR2	Pulmonary arterial hypertension	2	202556009	A	T	1.000	40	3	ENST00000374580	stop_gained
ABCA12	Autosomal recessive congenital ichthyosis	2	214980547	C	A	0.996	27.1	3	ENST00000272895	missense_variant
ABCA12	Autosomal recessive congenital ichthyosis	2	214980622	G	A	0.998	27.9	3	ENST00000272895	missense_variant
ABCA12	Autosomal recessive congenital ichthyosis	2	214986566	T	C	0.996	26.5	1	ENST00000272895	missense_variant
ABCA12	Autosomal recessive congenital ichthyosis	2	214989573	G	A	0.987	36	3	ENST00000272895	stop_gained
ABCA12	Autosomal recessive congenital ichthyosis	2	214991015	C	A	0.986	27.3	3	ENST00000272895	missense_variant
OBSL1	IUGR and IGF abnormalities	2	219566841	AGGGCAGCTGAGTCCTGCACGCCG	A	0.997		2	ENST00000404537	frameshift_variant
OBSL1	IUGR and IGF abnormalities	2	219568063	G	GT	0.998		2	ENST00000404537	frameshift_variant
OBSL1	IUGR and IGF abnormalities	2	219571197	C	CG	0.997		2	ENST00000404537	frameshift_variant
COL4A4	Familial haematuria	2	227007340	G	C	0.916	23.1	3	ENST00000396625	missense_variant
COL4A4	Familial haematuria	2	227007540	C	T	0.864	27.1	3	ENST00000396625	missense_variant
COL4A4	Familial haematuria	2	227008019	A	ATCAGGAATGAATACCCGATCCAGAGGC	0.917		2	ENST00000396625	splice_region_variant&inframe_insertion
COL4A4	Familial haematuria	2	227008039	C	T	0.924	46	3	ENST00000396625	stop_gained
COL4A4	Familial haematuria	2	227008271	G	C	0.936	25.7	3	ENST00000396625	missense_variant
COL4A4	Familial haematuria	2	227008289	C	T	0.999	28.1	3	ENST00000396625	missense_variant
COL4A4	Familial haematuria	2	227050077	C	CAAGA	0.917		3	ENST00000396625	frameshift_variant
COL4A4	Familial haematuria	2	227052367	G	C	0.996	36	2	ENST00000396625	stop_gained
COL4A4	Familial haematuria	2	227056079	C	T	0.914	24	3	ENST00000396625	missense_variant
COL4A4	Familial haematuria	2	227059546	C	T	0.847	22	2	ENST00000396625	missense_variant
COL4A4	Familial haematuria	2	227078007	C	T	0.908	23.7	3	ENST00000396625	missense_variant
COL4A4	Familial haematuria	2	227094142	C	T	0.918	24.7	3	ENST00000396625	missense_variant
COL4A4	Familial haematuria	2	227098753	C	G	0.918	22.8	2	ENST00000396625	missense_variant
COL4A4	Familial haematuria	2	227108870	T	C	0.921	25.3	3	ENST00000396625	splice_acceptor_variant
COL4A3	Syndromes with prominent renal abnormalities	2	227248495	G	T	0.819	25.3	3	ENST00000396578	missense_variant
COL4A3	Syndromes with prominent renal abnormalities	2	227269936	G	A	0.802	25.8	3	ENST00000396578	missense_variant
COL4A3	Syndromes with prominent renal abnormalities	2	227270918	G	A	0.812	25.2	3	ENST00000396578	missense_variant
COL4A3	Syndromes with prominent renal abnormalities	2	227273045	G	A	0.997	24.5	3	ENST00000396578	missense_variant
COL4A3	Syndromes with prominent renal abnormalities	2	227280526	TGGACTCCCTGGACTTCCA	T	0.997		3	ENST00000396578	inframe_deletion
COL4A3	Syndromes with prominent renal abnormalities	2	227282396	C	G	0.801	20.1	3	ENST00000396578	missense_variant
COL4A3	Syndromes with prominent renal abnormalities	2	227298690	G	C	0.999	25.6	3	ENST00000396578	missense_variant
COL4A3	Syndromes with prominent renal abnormalities	2	227303047	G	C	0.818	27.5	3	ENST00000396578	missense_variant
TRIP12	Intellectual disability	2	229768701	C	CA	0.978		3	ENST00000675903	frameshift_variant
TRIP12	Intellectual disability	2	229774250	ACT	A	0.973		3	ENST00000675903	frameshift_variant
TRIP12	Intellectual disability	2	229791121	TACCGTGCCATA	T	0.978		3	ENST00000675903	coding_sequence_variant&splice_donor_variant
TRIP12	Intellectual disability	2	229797814	CA	C	0.974		3	ENST00000675903	frameshift_variant
TRIP12	Intellectual disability	2	229799343	G	A	0.974	41	3	ENST00000675903	stop_gained
TRIP12	Intellectual disability	2	229804027	CC	TCAGCATCCGCAAAATAAA	0.971		3	ENST00000675903	frameshift_variant
TRIP12	Intellectual disability	2	229805784	C	A	0.974	44	3	ENST00000675903	stop_gained
TRIP12	Intellectual disability	2	229813925	TC	T	0.976		3	ENST00000675903	frameshift_variant
ECEL1	Arthrogryposis	2	232481579	G	A	0.994	28.9	2	ENST00000304546	missense_variant
ECEL1	Arthrogryposis	2	232482932	T	C	0.993	33	3	ENST00000304546	missense_variant
ECEL1	Arthrogryposis	2	232486065	C	T	0.990	23.3	3	ENST00000304546	missense_variant
ECEL1	Arthrogryposis	2	232486160	A	G	0.997	24.3	3	ENST00000304546	missense_variant
ECEL1	Arthrogryposis	2	232486573	G	GC	0.989		3	ENST00000304546	frameshift_variant
SETD5	Intellectual disability	3	9440474	C	T	0.956	36	3	ENST00000402198	stop_gained
SETD5	Intellectual disability	3	9443400	TTA	T	0.964		3	ENST00000402198	frameshift_variant&stop_gained
SETD5	Intellectual disability	3	9447100	A	AC	0.966		3	ENST00000402198	frameshift_variant
SETD5	Intellectual disability	3	9447234	C	CT	0.967		3	ENST00000402198	frameshift_variant
SETD5	Intellectual disability	3	9447872	G	GT	0.960		3	ENST00000402198	frameshift_variant
SETD5	Intellectual disability	3	9453738	G	A	0.995	31	3	ENST00000402198	coding_sequence_variant&splice_acceptor_variant
SETD5	Intellectual disability	3	9470468	C	T	0.958	40	3	ENST00000402198	stop_gained
SETD5	Intellectual disability	3	9470670	CAG	C	0.955		3	ENST00000402198	frameshift_variant
SETD5	Intellectual disability	3	9470696	TC	T	0.963		3	ENST00000402198	frameshift_variant
SETD5	Intellectual disability	3	9470832	T	G	0.961	38	3	ENST00000402198	stop_gained
SETD5	Intellectual disability	3	9470876	AG	A	0.959		3	ENST00000402198	frameshift_variant
SETD5	Intellectual disability	3	9473386	C	T	0.959	38	3	ENST00000402198	stop_gained
BRPF1	Intellectual disability	3	9739266	C	CT	0.958		3	ENST00000383829	frameshift_variant
BRPF1	Intellectual disability	3	9739580	CAG	C	0.962		3	ENST00000383829	frameshift_variant
BRPF1	Intellectual disability	3	9739762	C	T	0.996	36	3	ENST00000383829	stop_gained
BRPF1	Intellectual disability	3	9739909	A	T	0.959	38	3	ENST00000383829	stop_gained
BRPF1	Intellectual disability	3	9740902	GAC	G	0.965		3	ENST00000383829	frameshift_variant
BRPF1	Intellectual disability	3	9743143	T	TGC	0.959		3	ENST00000383829	frameshift_variant
BRPF1	Intellectual disability	3	9745595	C	CG	0.959		3	ENST00000383829	frameshift_variant
CTNNB1	Intellectual disability	3	41225023	A	AT	0.992		3	ENST00000349496	frameshift_variant
CTNNB1	Intellectual disability	3	41225131	TTAAC	T	0.988		3	ENST00000349496	frameshift_variant
CTNNB1	Intellectual disability	3	41225658	A	G	0.991	33	3	ENST00000349496	splice_acceptor_variant
CTNNB1	Intellectual disability	3	41227270	C	A	0.985	29	3	ENST00000349496	stop_gained
CTNNB1	Intellectual disability	3	41227353	G	T	0.986	34	3	ENST00000349496	coding_sequence_variant&splice_donor_variant
CTNNB1	Intellectual disability	3	41233708	TGACA	T	0.985		3	ENST00000349496	frameshift_variant
CTNNB1	Intellectual disability	3	41233763	C	T	0.987	36	3	ENST00000349496	stop_gained
CTNNB1	Intellectual disability	3	41233869	T	A	0.987	33	3	ENST00000349496	splice_donor_variant
CTNNB1	Intellectual disability	3	41234169	C	CTTTTT	0.989		3	ENST00000349496	frameshift_variant
CTNNB1	Intellectual disability	3	41234217	C	T	0.999	37	3	ENST00000349496	stop_gained
CTNNB1	Intellectual disability	3	41235799	C	T	1.000	37	3	ENST00000349496	stop_gained
CTNNB1	Intellectual disability	3	41236352	CT	C	0.989		3	ENST00000349496	frameshift_variant
CTNNB1	Intellectual disability	3	41236451	G	GC	0.991		3	ENST00000349496	frameshift_variant
CTNNB1	Intellectual disability	3	41236456	A	AG	0.988		3	ENST00000349496	frameshift_variant
CTNNB1	Intellectual disability	3	41236467	CAG	C	0.987		3	ENST00000349496	frameshift_variant
ANO10	Hereditary ataxia	3	43565728	C	A	0.991	29.3	2	ENST00000292246	coding_sequence_variant&splice_acceptor_variant
ANO10	Hereditary ataxia	3	43605720	C	CT	0.999		1	ENST00000292246	frameshift_variant
ANO10	Hereditary ataxia	3	43605756	CT	C	0.991		1	ENST00000292246	frameshift_variant
GMPPB	Limb girdle muscular dystrophy	3	49721835	C	T	0.999	27.1	1	ENST00000308388	missense_variant
GMPPB	Limb girdle muscular dystrophy	3	49722343	A	G	0.994	25.4	2	ENST00000308388	missense_variant
GMPPB	Limb girdle muscular dystrophy	3	49723632	G	A	0.995	33	2	ENST00000308388	missense_variant
GMPPB	Limb girdle muscular dystrophy	3	49723648	C	G	0.999	26.5	1	ENST00000308388	missense_variant
MITF	Non-syndromic hearing loss	3	69951856	G	A	0.997	33	3	ENST00000352241	missense_variant
MITF	Non-syndromic hearing loss	3	69956479	T	C	0.848	28.3	3	ENST00000352241	missense_variant
MITF	Non-syndromic hearing loss	3	69959280	C	G	0.832	25.9	3	ENST00000352241	missense_variant
MITF	Non-syndromic hearing loss	3	69959280	C	T	0.998	27.2	3	ENST00000352241	missense_variant
MITF	Non-syndromic hearing loss	3	69959313	G	A	0.851	31	3	ENST00000352241	missense_variant
MITF	Non-syndromic hearing loss	3	69959325	C	T	0.849	36	3	ENST00000352241	stop_gained
MITF	Non-syndromic hearing loss	3	69959419	A	C	0.849	34	3	ENST00000352241	splice_region_variant&missense_variant
FOXP1	Intellectual disability	3	70970806	C	CTGTGTAAGAAAAACATAA	0.847		2	ENST00000649528	splice_acceptor_variant
FOXP1	Intellectual disability	3	70976982	G	A	0.981	38	3	ENST00000649528	stop_gained
FOXP1	Intellectual disability	3	70977013	T	TA	0.973		3	ENST00000649528	frameshift_variant
FOXP1	Intellectual disability	3	70977642	C	CCTGCCTAATTAAAGATGCATAT	0.971		3	ENST00000649528	frameshift_variant
FOXP1	Intellectual disability	3	70977827	C	A	0.982	32	3	ENST00000649528	coding_sequence_variant&splice_donor_variant
FOXP1	Intellectual disability	3	70977847	G	T	0.976	44	3	ENST00000649528	stop_gained
FOXP1	Intellectual disability	3	70987993	C	T	0.973	28.9	3	ENST00000649528	coding_sequence_variant&splice_donor_variant
FOXP1	Intellectual disability	3	71047085	AC	A	0.979		3	ENST00000649528	frameshift_variant
FOXP1	Intellectual disability	3	71053694	AG	A	0.972		3	ENST00000649528	frameshift_variant&stop_gained
GPR156	Congenital hearing impairment	3	120167323	AG	A	1.000		1	ENST00000464295	frameshift_variant
GPR156	Congenital hearing impairment	3	120185377	C	CA	0.998		2	ENST00000464295	frameshift_variant
RHO	Rod-cone dystrophy	3	129528777	A	G	0.923	26	3	ENST00000296271	missense_variant
RHO	Rod-cone dystrophy	3	129528849	T	G	0.909	19.98	3	ENST00000296271	missense_variant
RHO	Rod-cone dystrophy	3	129528898	C	A	0.921	25.3	3	ENST00000296271	missense_variant
RHO	Rod-cone dystrophy	3	129528906	C	G	0.999	25.9	3	ENST00000296271	missense_variant
RHO	Rod-cone dystrophy	3	129528909	T	A	0.923	28.5	3	ENST00000296271	missense_variant
RHO	Rod-cone dystrophy	3	129529061	T	C	0.998	27.9	3	ENST00000296271	missense_variant
RHO	Rod-cone dystrophy	3	129532261	G	A	0.998	26.1	3	ENST00000296271	missense_variant
RHO	Rod-cone dystrophy	3	129532265	G	A	0.923	26.5	3	ENST00000296271	missense_variant
RHO	Rod-cone dystrophy	3	129532280	G	A	0.925	26	3	ENST00000296271	missense_variant
RHO	Rod-cone dystrophy	3	129532282	G	A	0.927	26.2	3	ENST00000296271	missense_variant
RHO	Rod-cone dystrophy	3	129532288	G	A	0.930	24.9	3	ENST00000296271	missense_variant
RHO	Rod-cone dystrophy	3	129532770	C	T	0.915	46	3	ENST00000296271	splice_region_variant&stop_gained
RHO	Rod-cone dystrophy	3	129532773	G	A	0.921	34	3	ENST00000296271	coding_sequence_variant&splice_donor_variant
RHO	Rod-cone dystrophy	3	129533692	G	A	0.999	23.5	3	ENST00000296271	missense_variant
RHO	Rod-cone dystrophy	3	129533704	G	A	0.998	29	3	ENST00000296271	missense_variant
RHO	Rod-cone dystrophy	3	129533711	C	T	0.998	26.1	2	ENST00000296271	missense_variant
MME	Charcot-Marie-Tooth disease	3	155114999	C	T	0.954	36	2	ENST00000360490	stop_gained
MME	Charcot-Marie-Tooth disease	3	155138204	A	T	0.962	37	3	ENST00000360490	stop_gained
MME	Charcot-Marie-Tooth disease	3	155143571	GGTAAT	G	0.984		2	ENST00000360490	coding_sequence_variant&splice_donor_variant
MME	Charcot-Marie-Tooth disease	3	155144383	C	T	0.997	37	2	ENST00000360490	stop_gained
MME	Charcot-Marie-Tooth disease	3	155144435	C	CA	0.937		2	ENST00000360490	frameshift_variant
MME	Charcot-Marie-Tooth disease	3	155168490	A	G	0.982	28.6	2	ENST00000360490	splice_acceptor_variant
MME	Charcot-Marie-Tooth disease	3	155172186	C	T	0.999	40	2	ENST00000360490	stop_gained
MME	Charcot-Marie-Tooth disease	3	155172210	C	T	0.984	47	3	ENST00000360490	splice_region_variant&stop_gained
MME	Charcot-Marie-Tooth disease	3	155180376	C	T	0.945	46	3	ENST00000360490	stop_gained
CCDC39	Respiratory ciliopathies	3	180616603	CTG	C	0.998		2	ENST00000476379	frameshift_variant
CCDC39	Respiratory ciliopathies	3	180616873	TAC	A	0.999		3	ENST00000476379	frameshift_variant
CCDC39	Respiratory ciliopathies	3	180619279	C	A	0.999	39	3	ENST00000476379	stop_gained
CCDC39	Respiratory ciliopathies	3	180647185	GAATT	G	0.999		3	ENST00000476379	frameshift_variant
CCDC39	Respiratory ciliopathies	3	180651495	GT	G	0.999		2	ENST00000476379	frameshift_variant
CCDC39	Respiratory ciliopathies	3	180659582	T	C	0.997	32	1	ENST00000476379	splice_acceptor_variant
DNAJB11	Cystic kidney disease	3	186570963	CG	C	0.991		3	ENST00000265028	splice_region_variant&frameshift_variant
DNAJB11	Cystic kidney disease	3	186572126	C	T	0.993	38	3	ENST00000265028	stop_gained
DNAJB11	Cystic kidney disease	3	186575909	CAG	C	0.994		3	ENST00000265028	frameshift_variant
DNAJB11	Cystic kidney disease	3	186575938	G	T	0.999	34	3	ENST00000265028	coding_sequence_variant&splice_donor_variant
DNAJB11	Cystic kidney disease	3	186577743	TA	T	0.957		3	ENST00000265028	frameshift_variant
DNAJB11	Cystic kidney disease	3	186577798	GAAGT	G	0.993		3	ENST00000265028	coding_sequence_variant&splice_donor_variant
DNAJB11	Cystic kidney disease	3	186582011	C	T	0.994	36	2	ENST00000265028	stop_gained
DNAJB11	Cystic kidney disease	3	186582757	C	T	0.996	39	3	ENST00000265028	stop_gained
DNAJB11	Cystic kidney disease	3	186582763	A	T	0.993	42	3	ENST00000265028	stop_gained
DNAJB11	Cystic kidney disease	3	186585383	TATACA	T	0.997		3	ENST00000265028	frameshift_variant
OPA1	Inherited optic neuropathies	3	193618926	ATT	A	1.000		3	ENST00000361510	frameshift_variant&stop_gained
OPA1	Inherited optic neuropathies	3	193618938	T	G	0.999	26	3	ENST00000361510	splice_donor_variant
OPA1	Inherited optic neuropathies	3	193637200	TTTGA	T	0.998		3	ENST00000361510	frameshift_variant
OPA1	Inherited optic neuropathies	3	193642763	A	G	0.998	34	2	ENST00000361510	splice_acceptor_variant
OPA1	Inherited optic neuropathies	3	193642795	GC	G	0.999		3	ENST00000361510	frameshift_variant
OPA1	Inherited optic neuropathies	3	193645600	TTA	AAAGCTTTCCCAATGAAAGCTCTTCCCAATGAACAGC	1.000		3	ENST00000361510	frameshift_variant
OPA1	Inherited optic neuropathies	3	193645626	G	T	0.997	34	3	ENST00000361510	coding_sequence_variant&splice_donor_variant
OPA1	Inherited optic neuropathies	3	193647144	C	T	0.999	37	3	ENST00000361510	stop_gained
OPA1	Inherited optic neuropathies	3	193648847	TG	T	1.000		3	ENST00000361510	frameshift_variant
OPA1	Inherited optic neuropathies	3	193654890	G	T	1.000	44	3	ENST00000361510	stop_gained
OPA1	Inherited optic neuropathies	3	193657197	C	T	1.000	36	3	ENST00000361510	stop_gained
OPA1	Inherited optic neuropathies	3	193659519	G	GA	0.998		3	ENST00000361510	frameshift_variant
OPA1	Inherited optic neuropathies	3	193659520	AAAAAGA	TGTTTACCAGTATAACAT	1.000		3	ENST00000361510	frameshift_variant
OPA1	Inherited optic neuropathies	3	193664966	T	G	1.000	38	3	ENST00000361510	stop_gained
OPA1	Inherited optic neuropathies	3	193664997	G	A	0.999	35	3	ENST00000361510	coding_sequence_variant&splice_donor_variant
OPA1	Inherited optic neuropathies	3	193667167	CAGTT	C	1.000		2	ENST00000361510	coding_sequence_variant&splice_acceptor_variant
OPA1	Inherited optic neuropathies	3	193692066	AAGTT	A	0.998		3	ENST00000361510	frameshift_variant
PDE6B	Rod-cone dystrophy	4	625734	C	A	0.998	35	3	ENST00000496514	stop_gained
PDE6B	Rod-cone dystrophy	4	654889	G	A	0.997	34	2	ENST00000496514	coding_sequence_variant&splice_donor_variant
PDE6B	Rod-cone dystrophy	4	663772	CCTGAACATCTACCAGAACCTGAACCGGCGGCAGCACGAGCACGTGA	TCTGGG	0.997		3	ENST00000496514	splice_region_variant&frameshift_variant
PDE6B	Rod-cone dystrophy	4	664927	TG	T	0.997		3	ENST00000496514	frameshift_variant
PDE6B	Rod-cone dystrophy	4	667904	C	T	0.999	39	3	ENST00000496514	stop_gained
WFS1	Inherited optic neuropathies	4	6291368	G	A	0.916	26.7	2	ENST00000226760	coding_sequence_variant&splice_donor_variant
WFS1	Inherited optic neuropathies	4	6301027	C	A	0.907	24.4	3	ENST00000226760	missense_variant
WFS1	Inherited optic neuropathies	4	6301287	GTCC	G	0.899		2	ENST00000226760	inframe_deletion
WFS1	Inherited optic neuropathies	4	6301680	C	T	0.990	23.3	2	ENST00000226760	missense_variant
WFS1	Inherited optic neuropathies	4	6301846	C	T	1.000	27.8	3	ENST00000226760	missense_variant
WFS1	Inherited optic neuropathies	4	6301894	G	A	0.916	61	3	ENST00000226760	stop_gained
PROM1	Posterior segment abnormalities	4	15984309	T	A	0.929	25.6	2	ENST00000447510	missense_variant
PROM1	Posterior segment abnormalities	4	15991259	G	A	1.000	13.77	3	ENST00000447510	missense_variant
PROM1	Posterior segment abnormalities	4	15994028	G	A	0.966	35	3	ENST00000447510	stop_gained
PROM1	Posterior segment abnormalities	4	15998489	C	G	0.924	26.7	2	ENST00000447510	coding_sequence_variant&splice_acceptor_variant
PROM1	Posterior segment abnormalities	4	16006637	T	TA	0.994		1	ENST00000447510	frameshift_variant
PROM1	Posterior segment abnormalities	4	16009109	C	T	0.965	24	2	ENST00000447510	coding_sequence_variant&splice_acceptor_variant
PROM1	Posterior segment abnormalities	4	16025278	G	A	0.958	35	3	ENST00000447510	stop_gained
PROM1	Posterior segment abnormalities	4	16039002	C	CT	0.965		3	ENST00000447510	splice_acceptor_variant
PROM1	Posterior segment abnormalities	4	16075884	AG	A	0.958		3	ENST00000447510	frameshift_variant
UCHL1	Inherited optic neuropathies	4	41257628	TCGCCGGCCAGTGG	T	0.999		3	ENST00000284440	frameshift_variant
UCHL1	Inherited optic neuropathies	4	41257678	CTG	C	0.999		3	ENST00000284440	frameshift_variant
UCHL1	Inherited optic neuropathies	4	41264108	C	T	0.988	39	3	ENST00000284440	stop_gained
UCHL1	Motor Disorders of the CNS	4	41257657	C	CTGGG	0.985		3	ENST00000284440	frameshift_variant
UCHL1	Motor Disorders of the CNS	4	41260730	T	TGG	0.983		3	ENST00000284440	frameshift_variant
UCHL1	Motor Disorders of the CNS	4	41261769	AAGAC	A	0.988		3	ENST00000284440	frameshift_variant
UCHL1	Motor Disorders of the CNS	4	41264108	C	T	0.999	39	3	ENST00000284440	stop_gained
UCHL1	Motor Disorders of the CNS	4	41268032	G	T	0.986	46	3	ENST00000284440	stop_gained
PKD2	Cystic kidney disease	4	88007822	TG	T	1.000		3	ENST00000237596	frameshift_variant
PKD2	Cystic kidney disease	4	88007840	TG	T	1.000		3	ENST00000237596	frameshift_variant
PKD2	Cystic kidney disease	4	88007881	CG	C	1.000		3	ENST00000237596	frameshift_variant
PKD2	Cystic kidney disease	4	88007914	C	T	0.999	37	3	ENST00000237596	stop_gained
PKD2	Cystic kidney disease	4	88007930	A	AC	0.889		2	ENST00000237596	frameshift_variant
PKD2	Cystic kidney disease	4	88007930	AC	A	0.990		3	ENST00000237596	frameshift_variant
PKD2	Cystic kidney disease	4	88007971	TC	T	1.000		3	ENST00000237596	frameshift_variant
PKD2	Cystic kidney disease	4	88008037	G	T	1.000	41	3	ENST00000237596	stop_gained
PKD2	Cystic kidney disease	4	88008156	T	TGGGGGCTA	0.999		3	ENST00000237596	frameshift_variant&stop_gained
PKD2	Cystic kidney disease	4	88008202	C	CA	0.998		3	ENST00000237596	frameshift_variant
PKD2	Cystic kidney disease	4	88008243	CG	C	0.999		2	ENST00000237596	frameshift_variant
PKD2	Cystic kidney disease	4	88008289	C	T	0.999	39	3	ENST00000237596	stop_gained
PKD2	Cystic kidney disease	4	88008329	G	T	1.000	34	3	ENST00000237596	coding_sequence_variant&splice_donor_variant
PKD2	Cystic kidney disease	4	88019457	G	A	0.999	32	3	ENST00000237596	coding_sequence_variant&splice_acceptor_variant
PKD2	Cystic kidney disease	4	88019464	G	A	1.000	40	3	ENST00000237596	stop_gained
PKD2	Cystic kidney disease	4	88019499	C	T	1.000	36	2	ENST00000237596	stop_gained
PKD2	Cystic kidney disease	4	88019541	T	TA	1.000		3	ENST00000237596	frameshift_variant&stop_gained
PKD2	Cystic kidney disease	4	88019572	G	A	1.000	33	3	ENST00000237596	coding_sequence_variant&splice_donor_variant
PKD2	Cystic kidney disease	4	88036218	A	C	1.000	34	3	ENST00000237596	splice_acceptor_variant
PKD2	Cystic kidney disease	4	88036270	TCA	T	0.999		3	ENST00000237596	frameshift_variant
PKD2	Cystic kidney disease	4	88036306	G	T	0.999	38	3	ENST00000237596	stop_gained
PKD2	Cystic kidney disease	4	88036324	ACT	A	1.000		3	ENST00000237596	frameshift_variant
PKD2	Cystic kidney disease	4	88036327	CT	C	0.999		3	ENST00000237596	frameshift_variant
PKD2	Cystic kidney disease	4	88038311	G	T	1.000	36	3	ENST00000237596	stop_gained
PKD2	Cystic kidney disease	4	88038323	C	T	1.000	36	2	ENST00000237596	stop_gained
PKD2	Cystic kidney disease	4	88038380	C	T	1.000	35	2	ENST00000237596	stop_gained
PKD2	Cystic kidney disease	4	88038460	TAGTGA	T	0.999		3	ENST00000237596	frameshift_variant&stop_gained
PKD2	Cystic kidney disease	4	88038470	AG	A	1.000		3	ENST00000237596	frameshift_variant
PKD2	Cystic kidney disease	4	88038488	C	T	1.000	36	2	ENST00000237596	stop_gained
PKD2	Cystic kidney disease	4	88038497	AC	A	1.000		3	ENST00000237596	frameshift_variant
PKD2	Cystic kidney disease	4	88038501	CGTAA	C	1.000		2	ENST00000237596	coding_sequence_variant&splice_donor_variant
PKD2	Cystic kidney disease	4	88038502	G	A	1.000	34	2	ENST00000237596	coding_sequence_variant&splice_donor_variant
PKD2	Cystic kidney disease	4	88038502	G	C	1.000	34	3	ENST00000237596	coding_sequence_variant&splice_donor_variant
PKD2	Cystic kidney disease	4	88043262	AT	A	1.000		3	ENST00000237596	frameshift_variant
PKD2	Cystic kidney disease	4	88043325	CA	C	1.000		3	ENST00000237596	frameshift_variant
PKD2	Cystic kidney disease	4	88043337	AG	A	1.000		3	ENST00000237596	frameshift_variant
PKD2	Cystic kidney disease	4	88043373	ATGTC	A	0.999		3	ENST00000237596	frameshift_variant
PKD2	Cystic kidney disease	4	88043387	C	T	1.000	36	2	ENST00000237596	stop_gained
PKD2	Cystic kidney disease	4	88043403	CT	C	1.000		3	ENST00000237596	frameshift_variant
PKD2	Cystic kidney disease	4	88046664	AC	A	0.999		3	ENST00000237596	frameshift_variant
PKD2	Cystic kidney disease	4	88046712	C	T	0.999	36	3	ENST00000237596	stop_gained
PKD2	Cystic kidney disease	4	88046731	A	AT	1.000		3	ENST00000237596	frameshift_variant
PKD2	Cystic kidney disease	4	88046737	TC	T	0.999		3	ENST00000237596	frameshift_variant
PKD2	Cystic kidney disease	4	88046763	TG	T	1.000		3	ENST00000237596	frameshift_variant
PKD2	Cystic kidney disease	4	88046764	GT	G	1.000		3	ENST00000237596	frameshift_variant
PKD2	Cystic kidney disease	4	88046802	G	T	0.999	41	3	ENST00000237596	stop_gained
PKD2	Cystic kidney disease	4	88051992	TG	T	1.000		3	ENST00000237596	splice_region_variant&frameshift_variant
PKD2	Cystic kidney disease	4	88052017	CAT	C	0.999		3	ENST00000237596	frameshift_variant
PKD2	Cystic kidney disease	4	88052051	C	T	1.000	36	3	ENST00000237596	stop_gained
PKD2	Cystic kidney disease	4	88052105	C	T	1.000	38	3	ENST00000237596	stop_gained
PKD2	Cystic kidney disease	4	88052136	CA	C	1.000		3	ENST00000237596	frameshift_variant
PKD2	Cystic kidney disease	4	88052140	A	AT	1.000		3	ENST00000237596	frameshift_variant
PKD2	Cystic kidney disease	4	88056143	C	T	1.000	36	3	ENST00000237596	stop_gained
PKD2	Cystic kidney disease	4	88056206	C	T	1.000	38	3	ENST00000237596	stop_gained
PKD2	Cystic kidney disease	4	88057981	A	G	1.000	34	3	ENST00000237596	splice_acceptor_variant
PKD2	Cystic kidney disease	4	88058044	C	T	1.000	36	3	ENST00000237596	stop_gained
PKD2	Cystic kidney disease	4	88058079	GTTCT	G	0.999		3	ENST00000237596	frameshift_variant
PKD2	Cystic kidney disease	4	88061903	CA	C	0.999		3	ENST00000237596	splice_acceptor_variant
PKD2	Cystic kidney disease	4	88061905	G	GA	1.000		3	ENST00000237596	frameshift_variant
PKD2	Cystic kidney disease	4	88061931	ATACT	A	1.000		3	ENST00000237596	frameshift_variant
PKD2	Cystic kidney disease	4	88061959	G	GGC	1.000		3	ENST00000237596	frameshift_variant
PKD2	Cystic kidney disease	4	88061968	GA	G	1.000		3	ENST00000237596	frameshift_variant
PKD2	Cystic kidney disease	4	88061983	ACT	A	0.998		3	ENST00000237596	frameshift_variant
PKD2	Cystic kidney disease	4	88065404	CTG	C	0.999		3	ENST00000237596	frameshift_variant
PKD2	Cystic kidney disease	4	88065406	G	GA	1.000		3	ENST00000237596	frameshift_variant
PKD2	Cystic kidney disease	4	88065406	GA	G	0.999		2	ENST00000237596	frameshift_variant
PKD2	Cystic kidney disease	4	88065479	C	T	1.000	40	2	ENST00000237596	stop_gained
PKD2	Cystic kidney disease	4	88065493	A	AG	0.999		3	ENST00000237596	splice_region_variant&frameshift_variant
PKD2	Cystic kidney disease	4	88065753	TAATTTCAGG	T	0.999		3	ENST00000237596	coding_sequence_variant&splice_acceptor_variant
PKD2	Cystic kidney disease	4	88065880	G	T	0.999	34	3	ENST00000237596	coding_sequence_variant&splice_donor_variant
PKD2	Cystic kidney disease	4	88067946	C	T	0.999	38	2	ENST00000237596	stop_gained
PKD2	Cystic kidney disease	4	88067958	C	T	1.000	36	2	ENST00000237596	stop_gained
PKD2	Cystic kidney disease	4	88068048	G	T	1.000	42	3	ENST00000237596	stop_gained
PKD2	Cystic kidney disease	4	88074814	TG	T	1.000		3	ENST00000237596	frameshift_variant
PKD2	Cystic kidney disease	4	88074822	C	T	1.000	37	2	ENST00000237596	stop_gained
PKD2	Cystic kidney disease	4	88074903	C	T	1.000	37	2	ENST00000237596	stop_gained
PKD2	Cystic kidney disease	4	88075655	AG	A	0.999		3	ENST00000237596	frameshift_variant
PKD2	Cystic kidney disease	4	88075692	T	C	1.000	15.64	3	ENST00000237596	stop_lost
SLC39A8	Intellectual disability	4	102267509	T	C	0.921	34	3	ENST00000356736	missense_variant
SLC39A8	Intellectual disability	4	102267955	A	G	0.976	29.4	2	ENST00000356736	missense_variant
SLC39A8	Intellectual disability	4	102304988	C	T	0.914	29.6	3	ENST00000356736	coding_sequence_variant&splice_donor_variant
SLC39A8	Intellectual disability	4	102305093	T	C	0.818	15.18	2	ENST00000356736	missense_variant
NFKB1	Primary immunodeficiency	4	102582929	A	AT	0.996		3	ENST00000226574	frameshift_variant
NFKB1	Primary immunodeficiency	4	102593445	A	T	0.993	41	3	ENST00000226574	stop_gained
NFKB1	Primary immunodeficiency	4	102596260	GC	G	0.995		3	ENST00000226574	frameshift_variant
NFKB1	Primary immunodeficiency	4	102606643	A	AT	0.997		3	ENST00000226574	frameshift_variant
NFKB1	Primary immunodeficiency	4	102607159	C	CCATT	0.994		3	ENST00000226574	frameshift_variant
NFKB1	Primary immunodeficiency	4	102610681	T	TA	0.995		3	ENST00000226574	frameshift_variant
MFSD8	Hereditary ataxia	4	127930746	A	G	0.999	26.4	1	ENST00000641686	missense_variant
MFSD8	Hereditary ataxia	4	127938782	C	A	0.962	25.7	3	ENST00000641686	coding_sequence_variant&splice_donor_variant
MFSD8	Hereditary ataxia	4	127957552	G	A	0.963	35	3	ENST00000641686	stop_gained
NAA15	Intellectual disability	4	139342940	G	T	0.946	40	3	ENST00000296543	stop_gained
NAA15	Intellectual disability	4	139351507	GAGAAGTTTAAAGAATGTTTGGA	TTTCTCACC	0.956		3	ENST00000296543	splice_region_variant&frameshift_variant&stop_gained
NAA15	Intellectual disability	4	139370252	CAAAGAAGAGCTCA	C	0.949		3	ENST00000296543	frameshift_variant
NAA15	Intellectual disability	4	139370290	G	GA	0.955		3	ENST00000296543	frameshift_variant
NAA15	Intellectual disability	4	139384976	C	A	0.944	43	3	ENST00000296543	splice_region_variant&stop_gained
NAA15	Intellectual disability	4	139386174	C	T	0.998	36	3	ENST00000296543	stop_gained
TERT	Familial pulmonary fibrosis	5	1254461	C	T	0.979	15.57	3	ENST00000310581	missense_variant
TERT	Familial pulmonary fibrosis	5	1255411	C	A	0.983	26.4	3	ENST00000310581	splice_region_variant&missense_variant
TERT	Familial pulmonary fibrosis	5	1258640	A	G	0.983	24	3	ENST00000310581	missense_variant
TERT	Familial pulmonary fibrosis	5	1260496	T	C	0.983	25.5	3	ENST00000310581	missense_variant
TERT	Familial pulmonary fibrosis	5	1266525	G	A	0.986	25.6	3	ENST00000310581	missense_variant
TERT	Familial pulmonary fibrosis	5	1268519	C	G	0.985	25.7	3	ENST00000310581	coding_sequence_variant&splice_donor_variant
TERT	Familial pulmonary fibrosis	5	1268577	C	T	0.983	23.5	3	ENST00000310581	missense_variant
TERT	Familial pulmonary fibrosis	5	1272238	C	T	0.984	17.9	3	ENST00000310581	missense_variant
TERT	Familial pulmonary fibrosis	5	1272255	G	C	0.983	24.5	3	ENST00000310581	missense_variant
TERT	Familial pulmonary fibrosis	5	1278703	G	A	0.979	22.9	3	ENST00000310581	missense_variant
TERT	Familial pulmonary fibrosis	5	1293805	C	T	0.983	12.71	3	ENST00000310581	missense_variant
TERT	Familial pulmonary fibrosis	5	1294480	C	T	0.984	14.57	3	ENST00000310581	missense_variant
TERT	Familial pulmonary fibrosis	5	1294557	C	G	0.986	13.41	3	ENST00000310581	missense_variant
TERT	Familial pulmonary fibrosis	5	1294985	G	C	0.986	16.87	3	ENST00000310581	missense_variant
DNAH5	Respiratory ciliopathies	5	13701316	T	TA	1.000		2	ENST00000265104	frameshift_variant&stop_gained
DNAH5	Respiratory ciliopathies	5	13708122	C	G	0.999	27.9	2	ENST00000265104	coding_sequence_variant&splice_donor_variant
DNAH5	Respiratory ciliopathies	5	13714469	GC	G	0.999		2	ENST00000265104	frameshift_variant
DNAH5	Respiratory ciliopathies	5	13737476	GTTCT	G	1.000		3	ENST00000265104	frameshift_variant
DNAH5	Respiratory ciliopathies	5	13753289	GA	G	1.000		1	ENST00000265104	frameshift_variant
DNAH5	Respiratory ciliopathies	5	13758881	G	A	1.000	48	2	ENST00000265104	stop_gained
DNAH5	Respiratory ciliopathies	5	13766026	G	A	1.000	44	3	ENST00000265104	stop_gained
DNAH5	Respiratory ciliopathies	5	13780960	C	A	0.999	28.8	3	ENST00000265104	coding_sequence_variant&splice_acceptor_variant
DNAH5	Respiratory ciliopathies	5	13871600	C	A	1.000	42	3	ENST00000265104	stop_gained
DNAH5	Respiratory ciliopathies	5	13885989	A	ACTAT	0.999		3	ENST00000265104	frameshift_variant&stop_gained
MAP1B	Intellectual disability	5	72107542	TGGTG	T	0.969		3	ENST00000296755	frameshift_variant
MAP1B	Intellectual disability	5	72115703	C	T	0.971	37	3	ENST00000296755	stop_gained
MAP1B	Intellectual disability	5	72195325	AG	A	0.971		3	ENST00000296755	frameshift_variant
MAP1B	Intellectual disability	5	72196165	C	A	0.831	36	3	ENST00000296755	stop_gained
MAP1B	Intellectual disability	5	72196711	ACACT	A	0.976		3	ENST00000296755	frameshift_variant
MAP1B	Intellectual disability	5	72197617	C	CT	0.857		3	ENST00000296755	frameshift_variant
MAP1B	Intellectual disability	5	72197661	C	T	0.982	35	3	ENST00000296755	stop_gained
MAP1B	Intellectual disability	5	72198451	T	G	0.971	37	3	ENST00000296755	stop_gained
ADGRV1	Congenital hearing impairment	5	90658078	CAG	C	0.994		3	ENST00000405460	frameshift_variant
ADGRV1	Congenital hearing impairment	5	90755015	C	T	0.998	41	3	ENST00000405460	stop_gained
ADGRV1	Congenital hearing impairment	5	90807738	G	T	0.998	25.2	2	ENST00000405460	coding_sequence_variant&splice_donor_variant
LOX	Familial Thoracic Aortic Aneurysm Disease	5	122070052	C	T	0.993	29.1	2	ENST00000231004	coding_sequence_variant&splice_donor_variant
LOX	Familial Thoracic Aortic Aneurysm Disease	5	122070160	T	TA	0.999		3	ENST00000231004	frameshift_variant
LOX	Familial Thoracic Aortic Aneurysm Disease	5	122077495	TC	T	0.995		3	ENST00000231004	frameshift_variant
TGFBI	Corneal abnormalities	5	136056780	C	T	1.000	23.9	2	ENST00000442011	missense_variant
TGFBI	Corneal abnormalities	5	136056781	G	A	1.000	19.77	3	ENST00000442011	missense_variant
MYOT	Distal myopathies	5	137870830	C	G	1.000	25.1	3	ENST00000239926	missense_variant
PURA	Intellectual disability	5	140114191	C	T	0.988	35	3	ENST00000331327	stop_gained
PURA	Intellectual disability	5	140114195	AC	A	0.983		3	ENST00000331327	frameshift_variant
PURA	Intellectual disability	5	140114209	C	T	0.982	35	3	ENST00000331327	stop_gained
PURA	Intellectual disability	5	140114274	CG	C	0.981		3	ENST00000331327	frameshift_variant
PURA	Intellectual disability	5	140114333	CA	C	0.998		3	ENST00000331327	frameshift_variant
PURA	Intellectual disability	5	140114600	G	GC	0.983		3	ENST00000331327	frameshift_variant
PURA	Intellectual disability	5	140114742	CA	C	0.989		3	ENST00000331327	frameshift_variant
PURA	Intellectual disability	5	140114855	CTG	C	0.984		3	ENST00000331327	frameshift_variant
PURA	Intellectual disability	5	140114964	C	G	0.987	36	3	ENST00000331327	stop_gained
SH3TC2	Charcot-Marie-Tooth disease	5	149027022	G	A	0.976	36	1	ENST00000515425	stop_gained
SH3TC2	Charcot-Marie-Tooth disease	5	149027810	C	A	0.968	23.3	3	ENST00000515425	missense_variant
SH3TC2	Charcot-Marie-Tooth disease	5	149038340	C	A	0.897	25.6	2	ENST00000515425	missense_variant
SH3TC2	Charcot-Marie-Tooth disease	5	149038382	A	G	0.907	28.5	2	ENST00000515425	missense_variant
PDE6A	Rod-cone dystrophy	5	149860946	T	TC	0.968		3	ENST00000255266	frameshift_variant
PDE6A	Rod-cone dystrophy	5	149868150	A	G	0.955	24.7	1	ENST00000255266	missense_variant
PDE6A	Rod-cone dystrophy	5	149883439	C	T	0.967	29.8	1	ENST00000255266	missense_variant
PDE6A	Rod-cone dystrophy	5	149886355	T	G	0.969	31	3	ENST00000255266	missense_variant
PDE6A	Rod-cone dystrophy	5	149895206	G	T	0.998	27.2	1	ENST00000255266	missense_variant
PDE6A	Rod-cone dystrophy	5	149895208	C	T	0.983	23.4	3	ENST00000255266	missense_variant
PDE6A	Rod-cone dystrophy	5	149895227	G	A	0.963	24.2	3	ENST00000255266	missense_variant
PDE6A	Rod-cone dystrophy	5	149896447	T	A	0.965	28.8	2	ENST00000255266	missense_variant
PDE6A	Rod-cone dystrophy	5	149899424	T	C	0.987	26.3	1	ENST00000255266	missense_variant
PDE6A	Rod-cone dystrophy	5	149903684	G	C	0.958	14.09	3	ENST00000255266	missense_variant
PDE6A	Rod-cone dystrophy	5	149931061	GTA	G	0.982		3	ENST00000255266	frameshift_variant
PDE6A	Rod-cone dystrophy	5	149944370	G	A	0.967	24.4	2	ENST00000255266	missense_variant
PDE6A	Rod-cone dystrophy	5	149944370	G	T	1.000	22.4	1	ENST00000255266	missense_variant
NKX2-5	Left Ventricular Noncompaction Cardiomyopathy	5	173232800	G	C	0.999	38	3	ENST00000329198	stop_gained
NKX2-5	Left Ventricular Noncompaction Cardiomyopathy	5	173232917	CG	C	0.999		3	ENST00000329198	frameshift_variant
DSP	Dilated Cardiomyopathy	6	7542032	GATGTACTA	T	0.984		3	ENST00000379802	frameshift_variant
DSP	Dilated Cardiomyopathy	6	7555797	C	T	0.987	36	3	ENST00000379802	stop_gained
DSP	Dilated Cardiomyopathy	6	7558127	T	A	0.984	36	3	ENST00000379802	stop_gained
DSP	Dilated Cardiomyopathy	6	7559251	C	T	0.821	36	3	ENST00000379802	stop_gained
DSP	Dilated Cardiomyopathy	6	7559281	C	T	0.896	35	3	ENST00000379802	stop_gained
DSP	Dilated Cardiomyopathy	6	7567874	C	T	0.982	38	3	ENST00000379802	stop_gained
DSP	Dilated Cardiomyopathy	6	7580547	C	T	0.981	38	3	ENST00000379802	stop_gained
DSP	Dilated Cardiomyopathy	6	7583758	C	T	0.984	38	2	ENST00000379802	stop_gained
RPL10A	Milroy disease	6	35468437	G	C	1.000	24.5	3	ENST00000322203	splice_region_variant&start_lost
RPL10A	Milroy disease	6	35468802	CAA	C	0.999		3	ENST00000322203	frameshift_variant
RPL10A	Milroy disease	6	35469508	A	T	1.000	46	3	ENST00000322203	stop_gained
RPL10A	Milroy disease	6	35470584	T	TA	0.999		3	ENST00000322203	frameshift_variant
TULP1	Rod-cone dystrophy	6	35498347	C	T	0.932	31	3	ENST00000229771	missense_variant
TULP1	Rod-cone dystrophy	6	35500023	G	A	0.942	46	3	ENST00000229771	stop_gained
TULP1	Rod-cone dystrophy	6	35509723	G	C	0.984	35	3	ENST00000229771	stop_gained
TULP1	Rod-cone dystrophy	6	35512179	C	T	1.000	22.2	3	ENST00000229771	coding_sequence_variant&splice_donor_variant
PNPLA1	Autosomal recessive congenital ichthyosis	6	36291501	C	A	0.998	17.62	3	ENST00000636260	missense_variant
PNPLA1	Autosomal recessive congenital ichthyosis	6	36301895	G	GAT	0.998		3	ENST00000636260	frameshift_variant
PRPH2	Posterior segment abnormalities	6	42704415	T	C	0.843	15.32	3	ENST00000230381	missense_variant
PRPH2	Posterior segment abnormalities	6	42704489	CTG	C	0.849		3	ENST00000230381	frameshift_variant&stop_gained
PRPH2	Posterior segment abnormalities	6	42704498	G	T	0.857	26.6	3	ENST00000230381	missense_variant
PRPH2	Posterior segment abnormalities	6	42704546	G	A	0.850	25.9	2	ENST00000230381	missense_variant
PRPH2	Posterior segment abnormalities	6	42704555	C	T	0.993	29.4	2	ENST00000230381	missense_variant
PRPH2	Posterior segment abnormalities	6	42704559	T	C	0.866	32	3	ENST00000230381	missense_variant
PRPH2	Posterior segment abnormalities	6	42704567	ACGCCGT	A	0.968		3	ENST00000230381	inframe_deletion
PRPH2	Posterior segment abnormalities	6	42721821	G	A	1.000	23.8	3	ENST00000230381	missense_variant
PRPH2	Posterior segment abnormalities	6	42722044	C	T	0.851	36	3	ENST00000230381	stop_gained
PRPH2	Posterior segment abnormalities	6	42722068	GGCTGGGTC	G	0.998		3	ENST00000230381	frameshift_variant
PRPH2	Posterior segment abnormalities	6	42722196	T	C	0.864	23.5	3	ENST00000230381	missense_variant
PRPH2	Posterior segment abnormalities	6	42722255	G	A	1.000	23.4	2	ENST00000230381	missense_variant
PRPH2	Posterior segment abnormalities	6	42722334	T	C	0.841	24.4	3	ENST00000230381	5_prime_UTR_variant&start_lost
PKHD1	Cystic kidney disease	6	51619425	G	A	0.954	35	2	ENST00000371117	stop_gained
PKHD1	Cystic kidney disease	6	51747897	C	A	0.866	24.3	2	ENST00000371117	missense_variant
PKHD1	Cystic kidney disease	6	51748297	G	A	0.877	36	2	ENST00000371117	stop_gained
PKHD1	Cystic kidney disease	6	51748308	C	T	0.890	23.8	2	ENST00000371117	missense_variant
PKHD1	Cystic kidney disease	6	51753238	CACAA	C	0.878		2	ENST00000371117	frameshift_variant
PKHD1	Cystic kidney disease	6	51775844	G	C	0.866	23.1	2	ENST00000371117	missense_variant
PKHD1	Cystic kidney disease	6	51847814	A	G	0.826	28.2	2	ENST00000371117	missense_variant
PKHD1	Cystic kidney disease	6	51959953	T	C	0.827	27.9	3	ENST00000371117	missense_variant
PKHD1	Cystic kidney disease	6	52024940	G	A	0.962	26	2	ENST00000371117	missense_variant
PKHD1	Cystic kidney disease	6	52042867	G	A	0.873	25.2	2	ENST00000371117	missense_variant
PKHD1	Cystic kidney disease	6	52050265	G	C	0.891	23.7	2	ENST00000371117	missense_variant
PKHD1	Cystic kidney disease	6	52054156	C	T	0.874	25.3	3	ENST00000371117	missense_variant
PKHD1	Cystic kidney disease	6	52056787	A	C	0.894	26.8	3	ENST00000371117	splice_region_variant&missense_variant
PKHD1	Cystic kidney disease	6	52082399	G	A	0.878	23.7	2	ENST00000371117	missense_variant
PKHD1	Cystic kidney disease	6	52083201	G	A	0.999	24.5	1	ENST00000371117	missense_variant
EYS	Rod-cone dystrophy	6	63720676	G	GA	1.000		3	ENST00000503581	frameshift_variant
EYS	Rod-cone dystrophy	6	63720728	TTGAG	T	0.999		2	ENST00000503581	frameshift_variant
EYS	Rod-cone dystrophy	6	63726614	TGAAAG	T	0.999		2	ENST00000503581	frameshift_variant
EYS	Rod-cone dystrophy	6	64066348	TA	T	0.995		2	ENST00000503581	frameshift_variant
EYS	Rod-cone dystrophy	6	64230825	C	T	1.000	24.9	3	ENST00000503581	coding_sequence_variant&splice_acceptor_variant
EYS	Rod-cone dystrophy	6	64590316	ATTCCTGATATTGCAC	GCCGGA	0.999		3	ENST00000503581	frameshift_variant
EYS	Rod-cone dystrophy	6	64591510	CAGCTATA	C	0.998		1	ENST00000503581	frameshift_variant
EYS	Rod-cone dystrophy	6	64813377	C	T	0.999	24.8	3	ENST00000503581	coding_sequence_variant&splice_donor_variant
EYS	Rod-cone dystrophy	6	64822812	A	T	0.996	35	2	ENST00000503581	stop_gained
EYS	Rod-cone dystrophy	6	64902131	CAT	C	0.999		2	ENST00000503581	frameshift_variant
EYS	Rod-cone dystrophy	6	64912505	G	A	0.998	35	2	ENST00000503581	stop_gained
EYS	Rod-cone dystrophy	6	65344158	G	T	1.000	29.8	3	ENST00000503581	stop_gained
EYS	Rod-cone dystrophy	6	65353474	C	T	0.999	35	3	ENST00000503581	stop_gained
EYS	Rod-cone dystrophy	6	65384473	GT	G	1.000		3	ENST00000503581	frameshift_variant
EYS	Rod-cone dystrophy	6	65405242	C	A	0.999	35	3	ENST00000503581	stop_gained
EYS	Rod-cone dystrophy	6	65405263	C	A	0.997	33	2	ENST00000503581	stop_gained
EYS	Rod-cone dystrophy	6	65494921	G	A	1.000	35	2	ENST00000503581	stop_gained
EYS	Rod-cone dystrophy	6	65495194	CT	C	0.997		3	ENST00000503581	frameshift_variant
MYO6	Non-syndromic hearing loss	6	75848436	GT	G	0.991		3	ENST00000369977	frameshift_variant
MYO6	Non-syndromic hearing loss	6	75858960	T	TC	0.986		3	ENST00000369977	frameshift_variant
MYO6	Non-syndromic hearing loss	6	75861096	G	C	0.991	34	3	ENST00000369977	coding_sequence_variant&splice_donor_variant
MYO6	Non-syndromic hearing loss	6	75866575	AAGGCTTCATTATC	A	0.984		3	ENST00000369977	frameshift_variant
MYO6	Non-syndromic hearing loss	6	75879924	A	T	0.983	36	3	ENST00000369977	stop_gained
MYO6	Non-syndromic hearing loss	6	75881704	C	T	0.991	40	3	ENST00000369977	stop_gained
MYO6	Non-syndromic hearing loss	6	75881791	C	T	0.988	36	3	ENST00000369977	stop_gained
MYO6	Non-syndromic hearing loss	6	75890237	C	T	0.983	36	3	ENST00000369977	stop_gained
MYO6	Non-syndromic hearing loss	6	75890240	A	ATT	0.984		3	ENST00000369977	frameshift_variant
LCA5	Leber Congenital Amaurosis or Early-Onset Severe Retinal Dystrophy	6	79489163	TG	T	0.999		3	ENST00000369846	frameshift_variant
LCA5	Leber Congenital Amaurosis or Early-Onset Severe Retinal Dystrophy	6	79513292	GTCTAGCT	G	0.999		3	ENST00000369846	frameshift_variant
LCA5	Leber Congenital Amaurosis or Early-Onset Severe Retinal Dystrophy	6	79518893	A	G	0.999	24.5	2	ENST00000369846	start_lost
SEC63	Ductal plate malformation	6	107883033	GTC	G	0.998		3	ENST00000369002	frameshift_variant&stop_gained
SEC63	Ductal plate malformation	6	107893569	C	CT	1.000		3	ENST00000369002	frameshift_variant
RSPH4A	Respiratory ciliopathies	6	116617083	C	T	1.000	33	3	ENST00000229554	stop_gained
RSPH4A	Respiratory ciliopathies	6	116628100	C	T	1.000	35	2	ENST00000229554	stop_gained
RSPH4A	Respiratory ciliopathies	6	116630553	G	GTT	0.999		3	ENST00000229554	splice_donor_variant
SYNE1	Hereditary ataxia	6	152269216	C	T	0.998	59	3	ENST00000367255	stop_gained
SYNE1	Hereditary ataxia	6	152330185	G	A	0.998	37	2	ENST00000367255	stop_gained
SYNE1	Hereditary ataxia	6	152330395	G	A	1.000	37	2	ENST00000367255	stop_gained
SYNE1	Hereditary ataxia	6	152369497	T	A	0.998	47	2	ENST00000367255	stop_gained
SYNE1	Hereditary ataxia	6	152465362	C	A	0.997	36	3	ENST00000367255	stop_gained
SYNE1	Hereditary ataxia	6	152539998	G	A	0.997	36	3	ENST00000367255	stop_gained
ARID1B	Neurodevelopmental disorders	6	156779325	G	GGCCAGCA	0.917		3	ENST00000636930	frameshift_variant
ARID1B	Neurodevelopmental disorders	6	156779328	C	T	0.922	36	3	ENST00000636930	stop_gained
ARID1B	Neurodevelopmental disorders	6	156779331	C	T	0.917	36	3	ENST00000636930	stop_gained
ARID1B	Neurodevelopmental disorders	6	157084819	C	CG	0.898		3	ENST00000636930	frameshift_variant
ARID1B	Neurodevelopmental disorders	6	157133026	A	T	0.908	33	3	ENST00000636930	splice_acceptor_variant
ARID1B	Neurodevelopmental disorders	6	157133146	CT	C	0.917		3	ENST00000636930	frameshift_variant
ARID1B	Neurodevelopmental disorders	6	157180996	G	T	0.897	40	3	ENST00000636930	stop_gained
ARID1B	Neurodevelopmental disorders	6	157181137	C	T	0.912	36	3	ENST00000636930	stop_gained
ARID1B	Neurodevelopmental disorders	6	157181154	CAA	C	0.911		3	ENST00000636930	frameshift_variant
ARID1B	Neurodevelopmental disorders	6	157184420	C	T	0.916	45	3	ENST00000636930	stop_gained
ARID1B	Neurodevelopmental disorders	6	157198897	C	CA	0.914		3	ENST00000636930	frameshift_variant
ARID1B	Neurodevelopmental disorders	6	157198908	G	A	0.913	35	3	ENST00000636930	coding_sequence_variant&splice_donor_variant
ARID1B	Neurodevelopmental disorders	6	157201093	TG	T	0.912		3	ENST00000636930	frameshift_variant
ARID1B	Neurodevelopmental disorders	6	157203864	A	G	0.911	34	3	ENST00000636930	splice_acceptor_variant
ARID1B	Neurodevelopmental disorders	6	157206530	CTGTT	C	0.992		3	ENST00000636930	frameshift_variant
ARID1B	Neurodevelopmental disorders	6	157206613	TG	T	0.908		3	ENST00000636930	frameshift_variant
ARID1B	Neurodevelopmental disorders	6	157206682	T	TC	0.908		3	ENST00000636930	frameshift_variant
ARID1B	Neurodevelopmental disorders	6	157207131	AAG	A	0.904		3	ENST00000636930	frameshift_variant
ARID1B	Neurodevelopmental disorders	6	157207523	C	T	0.917	39	3	ENST00000636930	stop_gained
ARID1B	Neurodevelopmental disorders	6	157207667	CA	C	0.909		3	ENST00000636930	frameshift_variant
PRKN	Early onset and familial Parkinson's Disease	6	161785839	A	T	0.998	37	3	ENST00000366898	stop_gained
PRKN	Early onset and familial Parkinson's Disease	6	162443378	CCT	C	1.000		1	ENST00000366898	frameshift_variant
DNAAF5	Primary ciliary dyskinesia	7	763933	C	T	0.990	24.3	2	ENST00000297440	missense_variant
DNAAF5	Primary ciliary dyskinesia	7	774046	A	C	0.996	25.5	3	ENST00000297440	splice_acceptor_variant
DNAH11	Primary ciliary dyskinesia	7	21543591	C	T	0.991	35	3	ENST00000409508	stop_gained
DNAH11	Primary ciliary dyskinesia	7	21619178	C	T	0.936	36	2	ENST00000409508	stop_gained
DNAH11	Primary ciliary dyskinesia	7	21710596	C	T	0.992	38	2	ENST00000409508	stop_gained
DNAH11	Primary ciliary dyskinesia	7	21738827	C	T	0.989	26.9	3	ENST00000409508	missense_variant
DNAH11	Primary ciliary dyskinesia	7	21749702	C	T	0.998	38	2	ENST00000409508	stop_gained
DNAH11	Primary ciliary dyskinesia	7	21899433	C	T	0.992	59	3	ENST00000409508	stop_gained
DNAH11	Primary ciliary dyskinesia	7	21900087	G	T	0.941	61	3	ENST00000409508	stop_gained
DNAH11	Primary ciliary dyskinesia	7	21901009	G	C	0.938	23.4	3	ENST00000409508	splice_region_variant&missense_variant
DNAH11	Primary ciliary dyskinesia	7	21901076	C	T	0.939	25.5	2	ENST00000409508	missense_variant
GHRHR	IUGR and IGF abnormalities	7	30969116	G	T	0.999	37	1	ENST00000326139	stop_gained
GHRHR	IUGR and IGF abnormalities	7	30975014	A	T	0.999	41	3	ENST00000326139	stop_gained
GHRHR	IUGR and IGF abnormalities	7	30976540	GGGACT	G	0.998		1	ENST00000326139	frameshift_variant
TBX20	Left Ventricular Noncompaction Cardiomyopathy	7	35248767	A	AT	0.999		3	ENST00000408931	frameshift_variant
TBX20	Left Ventricular Noncompaction Cardiomyopathy	7	35248843	T	G	1.000	35	3	ENST00000408931	splice_acceptor_variant
AUTS2	Intellectual disability	7	70762971	C	T	0.972	36	3	ENST00000342771	stop_gained
AUTS2	Intellectual disability	7	70763073	C	T	0.981	35	3	ENST00000342771	stop_gained
AUTS2	Intellectual disability	7	70764999	TACTC	T	0.975		3	ENST00000342771	splice_region_variant&frameshift_variant&stop_gained
AUTS2	Intellectual disability	7	70766227	C	T	0.973	41	3	ENST00000342771	stop_gained
AUTS2	Intellectual disability	7	70766282	T	TC	0.976		3	ENST00000342771	frameshift_variant
COL1A2	Osteogenesis imperfecta	7	94404584	G	A	0.979	32	2	ENST00000297268	missense_variant
COL1A2	Osteogenesis imperfecta	7	94404712	G	A	0.968	32	3	ENST00000297268	missense_variant
COL1A2	Osteogenesis imperfecta	7	94404892	TGTAA	T	0.967		3	ENST00000297268	coding_sequence_variant&splice_donor_variant
COL1A2	Osteogenesis imperfecta	7	94404893	G	A	0.978	33	3	ENST00000297268	coding_sequence_variant&splice_donor_variant
COL1A2	Osteogenesis imperfecta	7	94405197	A	G	0.964	34	3	ENST00000297268	splice_acceptor_variant
COL1A2	Osteogenesis imperfecta	7	94405253	G	A	0.967	34	3	ENST00000297268	coding_sequence_variant&splice_donor_variant
COL1A2	Osteogenesis imperfecta	7	94406260	G	A	0.967	24.8	3	ENST00000297268	missense_variant
COL1A2	Osteogenesis imperfecta	7	94408237	G	C	0.969	34	3	ENST00000297268	coding_sequence_variant&splice_donor_variant
COL1A2	Osteogenesis imperfecta	7	94408798	G	T	0.972	32	3	ENST00000297268	missense_variant
COL1A2	Osteogenesis imperfecta	7	94408815	G	C	0.973	33	3	ENST00000297268	missense_variant
COL1A2	Osteogenesis imperfecta	7	94408824	G	T	0.957	34	3	ENST00000297268	coding_sequence_variant&splice_donor_variant
COL1A2	Osteogenesis imperfecta	7	94409348	T	TGGTCCTGCTGGTCCCGCC	0.973		3	ENST00000297268	inframe_insertion
COL1A2	Osteogenesis imperfecta	7	94409367	G	A	0.997	27.9	2	ENST00000297268	missense_variant
COL1A2	Osteogenesis imperfecta	7	94409723	G	A	0.971	34	3	ENST00000297268	splice_region_variant&missense_variant
COL1A2	Osteogenesis imperfecta	7	94409742	G	A	0.971	28.9	3	ENST00000297268	missense_variant
COL1A2	Osteogenesis imperfecta	7	94409750	G	T	0.971	27.9	3	ENST00000297268	missense_variant
COL1A2	Osteogenesis imperfecta	7	94409768	G	A	0.973	27.5	3	ENST00000297268	missense_variant
COL1A2	Osteogenesis imperfecta	7	94409795	G	A	1.000	32	3	ENST00000297268	missense_variant
COL1A2	Osteogenesis imperfecta	7	94410466	G	A	0.964	32	3	ENST00000297268	missense_variant
COL1A2	Osteogenesis imperfecta	7	94410501	G	A	0.967	33	3	ENST00000297268	missense_variant
COL1A2	Osteogenesis imperfecta	7	94410501	G	C	0.969	33	3	ENST00000297268	missense_variant
COL1A2	Osteogenesis imperfecta	7	94411109	T	A	0.968	13.23	3	ENST00000297268	missense_variant
COL1A2	Osteogenesis imperfecta	7	94412675	G	C	0.969	32	3	ENST00000297268	missense_variant
COL1A2	Osteogenesis imperfecta	7	94416441	G	A	0.971	32	3	ENST00000297268	missense_variant
COL1A2	Osteogenesis imperfecta	7	94417752	G	T	0.974	31	3	ENST00000297268	missense_variant
COL1A2	Osteogenesis imperfecta	7	94417823	G	C	0.971	34	3	ENST00000297268	missense_variant
COL1A2	Osteogenesis imperfecta	7	94419499	G	A	0.966	35	3	ENST00000297268	splice_region_variant&missense_variant
COL1A2	Osteogenesis imperfecta	7	94419544	G	A	0.969	32	3	ENST00000297268	missense_variant
COL1A2	Osteogenesis imperfecta	7	94421027	G	C	0.963	34	3	ENST00000297268	missense_variant
COL1A2	Osteogenesis imperfecta	7	94421036	G	A	0.973	33	3	ENST00000297268	missense_variant
COL1A2	Osteogenesis imperfecta	7	94421054	G	A	0.966	33	3	ENST00000297268	missense_variant
COL1A2	Osteogenesis imperfecta	7	94423083	G	T	0.963	25.7	3	ENST00000297268	missense_variant
COL1A2	Osteogenesis imperfecta	7	94425637	G	T	0.969	34	3	ENST00000297268	missense_variant
COL1A2	Osteogenesis imperfecta	7	94427008	G	T	0.969	35	3	ENST00000297268	splice_region_variant&missense_variant
COL1A2	Osteogenesis imperfecta	7	94429291	G	T	0.963	34	3	ENST00000297268	missense_variant
COL1A2	Osteogenesis imperfecta	7	94430374	GC	G	0.976		3	ENST00000297268	frameshift_variant
SLC26A4	Non-syndromic hearing loss	7	107661637	A	G	0.990	17.97	1	ENST00000644269	splice_acceptor_variant
SLC26A4	Non-syndromic hearing loss	7	107661643	T	C	0.999	22.3	2	ENST00000644269	start_lost
SLC26A4	Non-syndromic hearing loss	7	107672245	G	T	0.985	23.7	1	ENST00000644269	missense_variant
SLC26A4	Non-syndromic hearing loss	7	107674970	G	T	1.000	28.2	1	ENST00000644269	missense_variant
SLC26A4	Non-syndromic hearing loss	7	107675060	T	A	0.984	24.2	1	ENST00000644269	missense_variant
SLC26A4	Non-syndromic hearing loss	7	107683538	G	A	0.906	23.9	1	ENST00000644269	coding_sequence_variant&splice_donor_variant
SLC26A4	Non-syndromic hearing loss	7	107690125	A	G	0.986	33	1	ENST00000644269	splice_region_variant&missense_variant
SLC26A4	Non-syndromic hearing loss	7	107690220	A	C	0.992	24.6	1	ENST00000644269	missense_variant
SLC26A4	Non-syndromic hearing loss	7	107694386	AGGTGTGTGTCTTCCAGGTT	A	0.986		3	ENST00000644269	coding_sequence_variant&splice_acceptor_variant
SLC26A4	Non-syndromic hearing loss	7	107694418	TCTG	T	0.984		2	ENST00000644269	inframe_deletion
SLC26A4	Non-syndromic hearing loss	7	107702038	G	A	0.987	24.1	2	ENST00000644269	missense_variant
TSPAN12	Familial exudative vitreoretinopathy	7	120810572	T	C	0.996	31	3	ENST00000222747	splice_acceptor_variant
TSPAN12	Familial exudative vitreoretinopathy	7	120815793	CT	C	0.997		3	ENST00000222747	frameshift_variant
TSPAN12	Familial exudative vitreoretinopathy	7	120840108	A	C	0.999	39	3	ENST00000222747	splice_region_variant&stop_gained
FLNC	Dilated Cardiomyopathy	7	128835418	G	T	0.987	40	3	ENST00000325888	stop_gained
FLNC	Dilated Cardiomyopathy	7	128840055	C	T	1.000	36	3	ENST00000325888	stop_gained
FLNC	Dilated Cardiomyopathy	7	128845989	G	C	0.948	34	2	ENST00000325888	coding_sequence_variant&splice_acceptor_variant
FLNC	Dilated Cardiomyopathy	7	128855315	G	A	0.987	35	3	ENST00000325888	coding_sequence_variant&splice_donor_variant
ATP6V0A4	Renal tubular acidosis	7	138734135	C	T	0.998	31	3	ENST00000310018	coding_sequence_variant&splice_donor_variant
ATP6V0A4	Renal tubular acidosis	7	138745255	C	T	0.996	28.4	2	ENST00000310018	missense_variant
ATP6V0A4	Renal tubular acidosis	7	138747431	GTC	G	0.999		3	ENST00000310018	frameshift_variant&stop_gained
SSBP1	Inherited optic neuropathies	7	141743588	G	A	0.987	33	3	ENST00000265304	missense_variant
SSBP1	Inherited optic neuropathies	7	141743626	A	G	0.988	22.4	3	ENST00000265304	missense_variant
SSBP1	Inherited optic neuropathies	7	141745501	G	A	0.983	24.4	3	ENST00000265304	missense_variant
KAT6A	Intellectual disability	8	41933987	CTCTTT	C	0.968		3	ENST00000265713	frameshift_variant
KAT6A	Intellectual disability	8	41934397	CTTCTT	C	0.963		3	ENST00000265713	frameshift_variant
KAT6A	Intellectual disability	8	41934505	C	CCT	0.962		3	ENST00000265713	frameshift_variant
KAT6A	Intellectual disability	8	41941039	G	A	0.968	36	3	ENST00000265713	stop_gained
KAT6A	Intellectual disability	8	41941414	C	A	0.969	35	3	ENST00000265713	stop_gained
KAT6A	Intellectual disability	8	41943757	CG	C	0.968		3	ENST00000265713	frameshift_variant
KAT6A	Intellectual disability	8	41947875	AG	A	0.963		3	ENST00000265713	frameshift_variant
KAT6A	Intellectual disability	8	41949364	C	T	0.973	27	3	ENST00000265713	coding_sequence_variant&splice_acceptor_variant
KAT6A	Intellectual disability	8	41978773	CAT	C	0.969		3	ENST00000265713	splice_region_variant&frameshift_variant
RP1	Rod-cone dystrophy	8	54625911	C	T	1.000	32	3	ENST00000220676	stop_gained
RP1	Rod-cone dystrophy	8	54626049	GGAGGGATACTTTGT	G	0.996		3	ENST00000220676	frameshift_variant
RP1	Rod-cone dystrophy	8	54626476	CTT	C	0.999		3	ENST00000220676	frameshift_variant
RP1	Rod-cone dystrophy	8	54626489	G	GA	1.000		3	ENST00000220676	frameshift_variant
CYP7B1	Hereditary spastic paraplegia	8	64596707	G	A	0.999	23.5	1	ENST00000310193	missense_variant
CYP7B1	Hereditary spastic paraplegia	8	64596809	G	A	0.987	37	3	ENST00000310193	stop_gained
CYP7B1	Hereditary spastic paraplegia	8	64615716	A	T	0.967	28.6	2	ENST00000310193	stop_gained
CYP7B1	Hereditary spastic paraplegia	8	64615890	T	TA	0.985		2	ENST00000310193	frameshift_variant
CYP7B1	Hereditary spastic paraplegia	8	64624510	C	T	0.968	25.7	3	ENST00000310193	missense_variant
CYP7B1	Hereditary spastic paraplegia	8	64798464	A	G	0.979	29.1	3	ENST00000310193	splice_donor_variant
EYA1	Deafness and congenital structural abnormalities	8	71269739	C	G	0.998	31	3	ENST00000340726	coding_sequence_variant&splice_donor_variant
EYA1	Deafness and congenital structural abnormalities	8	71271893	G	T	1.000	42	3	ENST00000340726	stop_gained
EYA1	Deafness and congenital structural abnormalities	8	71321761	CT	C	0.998		3	ENST00000340726	frameshift_variant
VPS13B	Intellectual disability	8	99121261	AG	A	0.987		3	ENST00000357162	frameshift_variant
VPS13B	Intellectual disability	8	99143108	A	T	0.989	40	3	ENST00000357162	stop_gained
VPS13B	Intellectual disability	8	99275156	G	GGCTC	0.989		3	ENST00000357162	frameshift_variant
VPS13B	Intellectual disability	8	99642105	C	T	0.990	36	3	ENST00000357162	stop_gained
VPS13B	Intellectual disability	8	99720973	C	T	0.989	36	2	ENST00000357162	stop_gained
VPS13B	Intellectual disability	8	99818526	C	T	0.989	44	3	ENST00000357162	stop_gained
VPS13B	Intellectual disability	8	99871656	AC	A	0.982		3	ENST00000357162	frameshift_variant
KCNV2	Posterior segment abnormalities	9	2718064	C	T	0.997	39	2	ENST00000382082	stop_gained
KCNV2	Posterior segment abnormalities	9	2718078	C	A	0.996	37	2	ENST00000382082	stop_gained
KCNV2	Posterior segment abnormalities	9	2718181	G	T	0.992	47	2	ENST00000382082	stop_gained
KCNV2	Posterior segment abnormalities	9	2718833	CG	C	0.996		2	ENST00000382082	frameshift_variant
KCNV2	Posterior segment abnormalities	9	2718847	GGTAAGGTGGGTCAGGTGTT	G	0.994		3	ENST00000382082	frameshift_variant
KCNV2	Posterior segment abnormalities	9	2729470	G	T	0.992	54	2	ENST00000382082	stop_gained
INSL4	Rod Dysfunction Syndrome	9	5231650	T	G	1.000	17.02	3	ENST00000239316	missense_variant
UBAP1	Hereditary spastic paraplegia	9	34241398	C	T	0.998	36	3	ENST00000297661	stop_gained
UBAP1	Hereditary spastic paraplegia	9	34241449	CAG	C	0.999		2	ENST00000297661	frameshift_variant
UBAP1	Hereditary spastic paraplegia	9	34241560	G	T	0.997	38	3	ENST00000297661	stop_gained
DNAI1	Respiratory ciliopathies	9	34459054	G	GT	1.000		1	ENST00000242317	splice_donor_variant
DNAI1	Respiratory ciliopathies	9	34506785	G	A	0.992	28.8	2	ENST00000242317	missense_variant
DNAI1	Respiratory ciliopathies	9	34512199	G	A	0.995	33	3	ENST00000242317	coding_sequence_variant&splice_donor_variant
DNAI1	Respiratory ciliopathies	9	34513112	G	A	0.998	24.1	1	ENST00000242317	splice_region_variant&missense_variant
DNAI1	Respiratory ciliopathies	9	34513151	AC	A	0.997		2	ENST00000242317	frameshift_variant&stop_gained
DNAI1	Respiratory ciliopathies	9	34513157	T	C	0.994	31	3	ENST00000242317	missense_variant
DNAI1	Respiratory ciliopathies	9	34514436	G	A	0.998	25.8	2	ENST00000242317	missense_variant
DNAI1	Respiratory ciliopathies	9	34514468	G	A	0.996	43	2	ENST00000242317	stop_gained
DNAI1	Respiratory ciliopathies	9	34514527	G	C	0.991	33	2	ENST00000242317	missense_variant
DNAI1	Respiratory ciliopathies	9	34517335	GC	G	0.996		3	ENST00000242317	frameshift_variant
GNE	Neuromuscular disorders	9	36217474	G	T	0.969	27.7	3	ENST00000642385	missense_variant
GNE	Neuromuscular disorders	9	36218224	G	A	0.999	26.8	1	ENST00000642385	missense_variant
GNE	Neuromuscular disorders	9	36219894	A	G	0.974	24.7	2	ENST00000642385	missense_variant
GNE	Neuromuscular disorders	9	36227397	C	A	0.968	25.3	1	ENST00000642385	missense_variant
GNE	Neuromuscular disorders	9	36236864	C	T	0.969	20.8	2	ENST00000642385	missense_variant
GNE	Neuromuscular disorders	9	36249283	G	A	0.973	25.5	3	ENST00000642385	missense_variant
GRHPR	Renal tract calcification (or Nephrolithiasis or nephrocalcinosis)	9	37424861	TG	T	0.998		1	ENST00000318158	frameshift_variant
GRHPR	Renal tract calcification (or Nephrolithiasis or nephrocalcinosis)	9	37426652	GAAGT	G	0.999		2	ENST00000318158	coding_sequence_variant&splice_donor_variant
ENG	Hereditary haemorrhagic telangiectasia	9	127818353	C	A	0.994	35	3	ENST00000373203	stop_gained
ENG	Hereditary haemorrhagic telangiectasia	9	127818715	C	T	0.993	26.3	3	ENST00000373203	coding_sequence_variant&splice_donor_variant
ENG	Hereditary haemorrhagic telangiectasia	9	127818821	GT	G	0.991		3	ENST00000373203	frameshift_variant
ENG	Hereditary haemorrhagic telangiectasia	9	127819624	G	A	0.996	17.49	2	ENST00000373203	splice_region_variant&missense_variant
ENG	Hereditary haemorrhagic telangiectasia	9	127819904	T	C	0.993	24.3	3	ENST00000373203	missense_variant
ENG	Hereditary haemorrhagic telangiectasia	9	127819922	G	T	0.996	34	3	ENST00000373203	stop_gained
ENG	Hereditary haemorrhagic telangiectasia	9	127819976	CT	C	1.000		3	ENST00000373203	frameshift_variant
ENG	Hereditary haemorrhagic telangiectasia	9	127819992	A	C	0.994	24.1	3	ENST00000373203	missense_variant
ENG	Hereditary haemorrhagic telangiectasia	9	127824329	A	C	0.994	25.3	3	ENST00000373203	missense_variant
ENG	Hereditary haemorrhagic telangiectasia	9	127824892	A	G	1.000	23.3	3	ENST00000373203	missense_variant
ENG	Hereditary haemorrhagic telangiectasia	9	127824966	T	TCC	0.997		3	ENST00000373203	frameshift_variant
ENG	Hereditary haemorrhagic telangiectasia	9	127825273	G	C	0.992	35	3	ENST00000373203	stop_gained
ENG	Hereditary haemorrhagic telangiectasia	9	127825279	G	GGGACCCT	0.993		3	ENST00000373203	frameshift_variant
ENG	Hereditary haemorrhagic telangiectasia	9	127825283	C	T	0.993	24.5	3	ENST00000373203	missense_variant
ENG	Hereditary haemorrhagic telangiectasia	9	127825694	C	T	0.999	22.7	3	ENST00000373203	coding_sequence_variant&splice_donor_variant
ENG	Hereditary haemorrhagic telangiectasia	9	127825764	C	T	0.994	24.1	3	ENST00000373203	missense_variant
ENG	Hereditary haemorrhagic telangiectasia	9	127825862	T	C	0.995	24.3	2	ENST00000373203	splice_acceptor_variant
ENG	Hereditary haemorrhagic telangiectasia	9	127826536	T	G	0.996	12.35	3	ENST00000373203	missense_variant
ENG	Hereditary haemorrhagic telangiectasia	9	127826536	TG	T	0.991		3	ENST00000373203	frameshift_variant
ENG	Hereditary haemorrhagic telangiectasia	9	127826662	AG	A	0.995		3	ENST00000373203	frameshift_variant
ENG	Hereditary haemorrhagic telangiectasia	9	127829747	ACT	A	0.992		3	ENST00000373203	frameshift_variant
ENG	Hereditary haemorrhagic telangiectasia	9	127829770	G	A	1.000	34	3	ENST00000373203	stop_gained
ENG	Hereditary haemorrhagic telangiectasia	9	127843116	AC	A	0.996		3	ENST00000373203	frameshift_variant
ENG	Hereditary haemorrhagic telangiectasia	9	127843158	C	T	0.992	23.2	3	ENST00000373203	missense_variant
ENG	Hereditary haemorrhagic telangiectasia	9	127854290	TG	T	0.994		3	ENST00000373203	splice_region_variant&frameshift_variant
ENG	Hereditary haemorrhagic telangiectasia	9	127854353	C	T	0.995	23.4	3	ENST00000373203	start_lost
INPP5E	Rod-cone dystrophy	9	136429749	G	A	0.933	29.3	2	ENST00000371712	missense_variant
INPP5E	Rod-cone dystrophy	9	136430325	C	T	0.999	28.1	2	ENST00000371712	missense_variant
INPP5E	Rod-cone dystrophy	9	136431090	G	A	0.998	27.7	3	ENST00000371712	missense_variant
INPP5E	Rod-cone dystrophy	9	136431917	G	A	0.969	26.9	2	ENST00000371712	missense_variant
INPP5E	Rod-cone dystrophy	9	136431971	G	A	0.932	33	1	ENST00000371712	missense_variant
INPP5E	Rod-cone dystrophy	9	136433181	C	T	0.921	25.7	2	ENST00000371712	missense_variant
INPP5E	Rod-cone dystrophy	9	136433182	G	T	0.933	25.7	2	ENST00000371712	missense_variant
SLC34A3	Renal tract calcification (or Nephrolithiasis or nephrocalcinosis)	9	137231705	G	A	0.952	23.5	2	ENST00000673835	start_lost
SLC34A3	Renal tract calcification (or Nephrolithiasis or nephrocalcinosis)	9	137232628	T	C	0.989	16.74	3	ENST00000673835	missense_variant
SLC34A3	Renal tract calcification (or Nephrolithiasis or nephrocalcinosis)	9	137233223	C	T	0.868	22.9	1	ENST00000673835	missense_variant
SLC34A3	Renal tract calcification (or Nephrolithiasis or nephrocalcinosis)	9	137233234	G	A	0.953	19.39	2	ENST00000673835	missense_variant
SLC34A3	Renal tract calcification (or Nephrolithiasis or nephrocalcinosis)	9	137234505	T	C	0.953	23.8	2	ENST00000673835	missense_variant
SLC34A3	Renal tract calcification (or Nephrolithiasis or nephrocalcinosis)	9	137234509	C	T	0.957	22.4	2	ENST00000673835	missense_variant
SLC34A3	Renal tract calcification (or Nephrolithiasis or nephrocalcinosis)	9	137236239	G	A	0.899	44	2	ENST00000673835	stop_gained
EHMT1	Intellectual disability	9	137717081	G	T	0.946	37	3	ENST00000460843	stop_gained
EHMT1	Intellectual disability	9	137728442	C	T	0.946	36	3	ENST00000460843	stop_gained
EHMT1	Intellectual disability	9	137752354	G	GC	0.956		3	ENST00000460843	frameshift_variant
EHMT1	Intellectual disability	9	137800985	G	A	0.942	34	3	ENST00000460843	coding_sequence_variant&splice_donor_variant
EHMT1	Intellectual disability	9	137813007	CTCTT	C	0.937		3	ENST00000460843	splice_region_variant&frameshift_variant
EHMT1	Intellectual disability	9	137813096	G	GC	0.947		3	ENST00000460843	frameshift_variant
EHMT1	Intellectual disability	9	137813421	CCT	C	0.950		3	ENST00000460843	frameshift_variant
EHMT1	Intellectual disability	9	137817477	G	A	0.939	52	3	ENST00000460843	stop_gained
PHYH	Other peroxisomal disorders	10	13288358	A	C	1.000	27.6	3	ENST00000263038	splice_donor_variant
PHYH	Other peroxisomal disorders	10	13288513	G	T	1.000	24.5	2	ENST00000263038	missense_variant
PHYH	Other peroxisomal disorders	10	13295608	T	C	0.996	34	1	ENST00000263038	splice_acceptor_variant
PHYH	Other peroxisomal disorders	10	13300041	A	T	0.998	22.5	3	ENST00000263038	start_lost
WAC	Neurodevelopmental disorders	10	28535622	C	T	0.991	37	3	ENST00000354911	stop_gained
WAC	Neurodevelopmental disorders	10	28535710	G	GT	0.985		3	ENST00000354911	frameshift_variant
WAC	Neurodevelopmental disorders	10	28535757	GGTGA	G	0.865		2	ENST00000354911	coding_sequence_variant&splice_donor_variant
WAC	Neurodevelopmental disorders	10	28583504	CAGTA	C	0.983		3	ENST00000354911	coding_sequence_variant&splice_donor_variant
WAC	Neurodevelopmental disorders	10	28589853	T	C	0.988	32	3	ENST00000354911	splice_donor_variant
WAC	Neurodevelopmental disorders	10	28610755	AC	A	0.991		3	ENST00000354911	frameshift_variant
WAC	Neurodevelopmental disorders	10	28616264	C	T	1.000	38	3	ENST00000354911	stop_gained
WAC	Neurodevelopmental disorders	10	28616291	C	CTGCT	0.989		3	ENST00000354911	frameshift_variant
WAC	Neurodevelopmental disorders	10	28616309	G	GA	0.989		3	ENST00000354911	frameshift_variant
WAC	Neurodevelopmental disorders	10	28617774	C	T	0.987	42	3	ENST00000354911	stop_gained
CDH23	Rod-cone dystrophy	10	71570917	C	T	0.935	21.9	2	ENST00000224721	splice_region_variant&missense_variant
CDH23	Rod-cone dystrophy	10	71675111	G	A	0.929	31	3	ENST00000224721	coding_sequence_variant&splice_acceptor_variant
CDH23	Rod-cone dystrophy	10	71707047	C	T	0.940	26.2	3	ENST00000224721	splice_region_variant&missense_variant
CDH23	Rod-cone dystrophy	10	71797103	G	A	0.937	34	3	ENST00000224721	coding_sequence_variant&splice_acceptor_variant
CDH23	Rod-cone dystrophy	10	71803371	G	A	0.997	33	1	ENST00000224721	missense_variant
CDH23	Rod-cone dystrophy	10	71807685	CCT	C	0.943		3	ENST00000224721	frameshift_variant
CDH23	Congenital hearing impairment	10	71702552	G	T	0.835	27.7	3	ENST00000224721	missense_variant
CDH23	Congenital hearing impairment	10	71712781	G	C	0.822	27	3	ENST00000224721	missense_variant
CDH23	Congenital hearing impairment	10	71740853	G	A	0.821	23.1	1	ENST00000224721	missense_variant
CDH23	Congenital hearing impairment	10	71741738	C	A	0.826	24.3	2	ENST00000224721	missense_variant
CDH23	Congenital hearing impairment	10	71777840	C	G	0.958	24.8	3	ENST00000224721	missense_variant
CDH23	Congenital hearing impairment	10	71793296	G	T	0.967	25.7	3	ENST00000224721	missense_variant
CDH23	Congenital hearing impairment	10	71793370	G	A	0.829	33	2	ENST00000224721	missense_variant
CDH23	Congenital hearing impairment	10	71793583	G	A	0.823	27.9	2	ENST00000224721	missense_variant
CDH23	Congenital hearing impairment	10	71803362	A	G	0.999	26.2	2	ENST00000224721	missense_variant
MICU1	Congenital myopathy	10	72408038	C	G	1.000	32	2	ENST00000361114	coding_sequence_variant&splice_acceptor_variant
BAG3	Dilated Cardiomyopathy	10	119651821	G	A	1.000	43	3	ENST00000369085	stop_gained
BAG3	Dilated Cardiomyopathy	10	119672254	G	A	0.998	29.4	3	ENST00000369085	coding_sequence_variant&splice_acceptor_variant
BAG3	Dilated Cardiomyopathy	10	119672568	C	A	0.997	37	3	ENST00000369085	stop_gained
BAG3	Dilated Cardiomyopathy	10	119672657	G	T	0.996	31	3	ENST00000369085	coding_sequence_variant&splice_donor_variant
BAG3	Dilated Cardiomyopathy	10	119676971	C	T	0.998	41	3	ENST00000369085	stop_gained
IFITM5	Osteogenesis imperfecta	11	299504	G	A	1.000	17.84	3	ENST00000382614	5_prime_UTR_variant
HBB	Renal tract calcification (or Nephrolithiasis or nephrocalcinosis)	11	5226774	G	A	0.999	41	1	ENST00000335295	stop_gained
HBB	Renal tract calcification (or Nephrolithiasis or nephrocalcinosis)	11	5226929	C	A	0.999	28.5	3	ENST00000335295	coding_sequence_variant&splice_donor_variant
PAX6	Developmental macular and foveal dystrophy	11	31790861	C	A	0.998	26.9	3	ENST00000640368	coding_sequence_variant&splice_acceptor_variant
PAX6	Developmental macular and foveal dystrophy	11	31801560	C	T	0.998	32	3	ENST00000640368	coding_sequence_variant&splice_donor_variant
PAX6	Developmental macular and foveal dystrophy	11	31802732	CG	C	0.998		3	ENST00000640368	frameshift_variant
MYBPC3	Hypertrophic Cardiomyopathy	11	47332088	G	C	0.852	32	3	ENST00000545968	missense_variant
MYBPC3	Hypertrophic Cardiomyopathy	11	47332092	TCA	T	0.846		3	ENST00000545968	frameshift_variant&stop_gained
MYBPC3	Hypertrophic Cardiomyopathy	11	47332123	C	T	0.983	27	2	ENST00000545968	missense_variant
MYBPC3	Hypertrophic Cardiomyopathy	11	47332135	A	G	1.000	28.6	3	ENST00000545968	missense_variant
MYBPC3	Hypertrophic Cardiomyopathy	11	47332599	AGCAGTGTAGCCC	A	0.863		3	ENST00000545968	inframe_deletion
MYBPC3	Hypertrophic Cardiomyopathy	11	47332645	A	C	0.854	29.8	2	ENST00000545968	missense_variant
MYBPC3	Hypertrophic Cardiomyopathy	11	47332646	A	G	0.852	29.8	3	ENST00000545968	missense_variant
MYBPC3	Hypertrophic Cardiomyopathy	11	47332832	C	CG	0.842		3	ENST00000545968	frameshift_variant
MYBPC3	Hypertrophic Cardiomyopathy	11	47333957	C	T	0.866	23.6	3	ENST00000545968	missense_variant
MYBPC3	Hypertrophic Cardiomyopathy	11	47335081	CAG	C	0.846		2	ENST00000545968	frameshift_variant
MYBPC3	Hypertrophic Cardiomyopathy	11	47335200	C	T	0.831	41	3	ENST00000545968	stop_gained
MYBPC3	Hypertrophic Cardiomyopathy	11	47336009	GA	T	0.843		3	ENST00000545968	splice_region_variant&frameshift_variant
MYBPC3	Hypertrophic Cardiomyopathy	11	47337561	T	C	0.996	29.2	3	ENST00000545968	missense_variant
MYBPC3	Hypertrophic Cardiomyopathy	11	47337564	C	T	0.806	31	2	ENST00000545968	missense_variant
MYBPC3	Hypertrophic Cardiomyopathy	11	47337729	A	AC	0.990		2	ENST00000545968	frameshift_variant
MYBPC3	Hypertrophic Cardiomyopathy	11	47338630	C	A	0.845	19.66	3	ENST00000545968	missense_variant
MYBPC3	Hypertrophic Cardiomyopathy	11	47338649	C	A	0.851	22.4	3	ENST00000545968	missense_variant
MYBPC3	Hypertrophic Cardiomyopathy	11	47342622	A	G	0.835	24.3	3	ENST00000545968	missense_variant
MYBPC3	Hypertrophic Cardiomyopathy	11	47342697	C	T	0.857	27.1	2	ENST00000545968	missense_variant
MYBPC3	Hypertrophic Cardiomyopathy	11	47342928	AGG	A	0.993		3	ENST00000545968	frameshift_variant
MYBPC3	Hypertrophic Cardiomyopathy	11	47343099	G	A	0.866	37	3	ENST00000545968	stop_gained
MYBPC3	Hypertrophic Cardiomyopathy	11	47343144	A	T	0.847	28.9	3	ENST00000545968	splice_region_variant&missense_variant
MYBPC3	Hypertrophic Cardiomyopathy	11	47346205	ACCTGTGCTCTTCTTCTCATCGCGC	A	0.996		3	ENST00000545968	coding_sequence_variant&splice_donor_variant
MYBPC3	Hypertrophic Cardiomyopathy	11	47348486	T	G	0.858	28.6	3	ENST00000545968	missense_variant
MYBPC3	Hypertrophic Cardiomyopathy	11	47350016	A	G	0.899	10.69	2	ENST00000545968	splice_region_variant&missense_variant
MYBPC3	Hypertrophic Cardiomyopathy	11	47350035	G	A	0.838	39	3	ENST00000545968	stop_gained
BEST1	Posterior segment abnormalities	11	61957432	G	A	0.987	31	2	ENST00000378043	missense_variant
BEST1	Posterior segment abnormalities	11	61958159	C	T	0.988	27.4	3	ENST00000378043	missense_variant
BEST1	Posterior segment abnormalities	11	61962254	G	A	0.989	32	3	ENST00000378043	coding_sequence_variant&splice_acceptor_variant
CABP4	Cone Dysfunction Syndrome	11	67457677	C	T	1.000	39	2	ENST00000325656	stop_gained
NDUFV1	Inherited white matter disorders	11	67611972	C	T	1.000	27.7	2	ENST00000322776	missense_variant
LRP5	Osteogenesis imperfecta	11	68389900	TG	T	0.997		3	ENST00000294304	frameshift_variant
LRP5	Osteogenesis imperfecta	11	68389987	G	A	0.997	31	2	ENST00000294304	missense_variant
MYO7A	Rod-cone dystrophy	11	77147796	A	G	0.993	33	2	ENST00000409709	splice_acceptor_variant
MYO7A	Rod-cone dystrophy	11	77156001	T	C	0.889	27.6	1	ENST00000409709	missense_variant
MYO7A	Rod-cone dystrophy	11	77156900	A	G	0.855	25.9	2	ENST00000409709	missense_variant
MYO7A	Rod-cone dystrophy	11	77162161	A	G	0.876	24.3	3	ENST00000409709	missense_variant
MYO7A	Rod-cone dystrophy	11	77162909	C	A	0.890	16.96	2	ENST00000409709	missense_variant
MYO7A	Rod-cone dystrophy	11	77175465	G	A	0.956	34	2	ENST00000409709	coding_sequence_variant&splice_donor_variant
MYO7A	Rod-cone dystrophy	11	77189386	C	A	0.857	24.2	3	ENST00000409709	missense_variant
MYO7A	Rod-cone dystrophy	11	77190108	G	A	0.948	28.2	2	ENST00000409709	missense_variant
MYO7A	Rod-cone dystrophy	11	77190708	CA	C	0.841		2	ENST00000409709	frameshift_variant
MYO7A	Rod-cone dystrophy	11	77192114	G	A	0.887	24.3	2	ENST00000409709	missense_variant
MYO7A	Rod-cone dystrophy	11	77201546	G	A	0.863	32	2	ENST00000409709	missense_variant
MYO7A	Rod-cone dystrophy	11	77202357	C	T	0.896	38	2	ENST00000409709	stop_gained
MYO7A	Rod-cone dystrophy	11	77203151	C	T	0.884	51	3	ENST00000409709	stop_gained
MYO7A	Rod-cone dystrophy	11	77208452	ACTT	A	0.962		2	ENST00000409709	inframe_deletion
MYO7A	Rod-cone dystrophy	11	77213858	A	G	0.884	29.4	2	ENST00000409709	splice_acceptor_variant
MYO7A	Rod-cone dystrophy	11	77214663	G	A	0.900	25.2	1	ENST00000409709	missense_variant
MYO7A	Congenital hearing impairment	11	77156776	T	C	0.849	29.9	3	ENST00000409709	missense_variant
MYO7A	Congenital hearing impairment	11	77158367	G	A	0.924	32	2	ENST00000409709	missense_variant
MYO7A	Congenital hearing impairment	11	77160271	G	A	0.924	31	3	ENST00000409709	missense_variant
MYO7A	Congenital hearing impairment	11	77162176	G	GGCA	0.979		2	ENST00000409709	inframe_insertion
MYO7A	Congenital hearing impairment	11	77166074	G	T	0.925	33	3	ENST00000409709	missense_variant
MYO7A	Congenital hearing impairment	11	77172767	G	A	0.998	31	2	ENST00000409709	missense_variant
MYO7A	Congenital hearing impairment	11	77182577	C	T	0.977	42	2	ENST00000409709	stop_gained
MYO7A	Congenital hearing impairment	11	77194384	C	CA	0.982		3	ENST00000409709	frameshift_variant
MYO7A	Congenital hearing impairment	11	77207356	T	C	0.977	32	3	ENST00000409709	missense_variant
MYO7A	Congenital hearing impairment	11	77211830	G	A	0.816	22.4	1	ENST00000409709	missense_variant
MYO7A	Congenital hearing impairment	11	77211909	C	T	0.926	26.8	2	ENST00000409709	missense_variant
FZD4	Familial exudative vitreoretinopathy	11	86951277	C	CA	1.000		3	ENST00000531380	frameshift_variant
FZD4	Familial exudative vitreoretinopathy	11	86951470	TTGTC	T	1.000		2	ENST00000531380	frameshift_variant&stop_gained
CTSC	Palmoplantar keratoderma and erythrokeratodermas	11	88294056	A	C	0.997	28.9	3	ENST00000227266	missense_variant
CTSC	Palmoplantar keratoderma and erythrokeratodermas	11	88294061	T	G	0.994	27.2	3	ENST00000227266	missense_variant
CTSC	Palmoplantar keratoderma and erythrokeratodermas	11	88296174	A	G	0.995	29.5	3	ENST00000227266	missense_variant
CTSC	Palmoplantar keratoderma and erythrokeratodermas	11	88300532	T	A	0.998	35	3	ENST00000227266	splice_region_variant&missense_variant
CTSC	Palmoplantar keratoderma and erythrokeratodermas	11	88300637	G	GCAGTC	0.999		3	ENST00000227266	frameshift_variant
TYR	Developmental macular and foveal dystrophy	11	89178185	G	T	0.964	38	3	ENST00000263321	stop_gained
TYR	Developmental macular and foveal dystrophy	11	89178269	G	C	0.998	28.2	2	ENST00000263321	missense_variant
TYR	Developmental macular and foveal dystrophy	11	89191214	C	T	1.000	38	1	ENST00000263321	stop_gained
TYR	Developmental macular and foveal dystrophy	11	89191269	C	CT	0.997		3	ENST00000263321	frameshift_variant
TYR	Developmental macular and foveal dystrophy	11	89191378	G	A	0.995	24.9	3	ENST00000263321	missense_variant
TYR	Developmental macular and foveal dystrophy	11	89227822	G	A	0.995	28.7	3	ENST00000263321	coding_sequence_variant&splice_acceptor_variant
TYR	Developmental macular and foveal dystrophy	11	89227885	C	T	0.991	26	2	ENST00000263321	missense_variant
TYR	Developmental macular and foveal dystrophy	11	89227910	C	T	0.997	27.3	3	ENST00000263321	missense_variant
TYR	Developmental macular and foveal dystrophy	11	89284843	G	A	1.000	31	2	ENST00000263321	missense_variant
TYR	Developmental macular and foveal dystrophy	11	89284879	C	A	0.994	25.5	2	ENST00000263321	missense_variant
TYR	Developmental macular and foveal dystrophy	11	89284945	C	T	0.990	40	3	ENST00000263321	stop_gained
TYR	Developmental macular and foveal dystrophy	11	89295188	C	T	0.995	23	2	ENST00000263321	missense_variant
TYR	Developmental macular and foveal dystrophy	11	89295242	C	CT	0.997		1	ENST00000263321	frameshift_variant
EXPH5	Epidermolysis bullosa	11	108511857	A	T	0.997	35	3	ENST00000265843	stop_gained
EXPH5	Epidermolysis bullosa	11	108512218	CTG	C	0.998		3	ENST00000265843	frameshift_variant
KMT2A	Intellectual disability	11	118436585	CG	C	0.984		3	ENST00000534358	frameshift_variant
KMT2A	Intellectual disability	11	118471851	T	TA	0.981		3	ENST00000534358	frameshift_variant
KMT2A	Intellectual disability	11	118472745	G	GA	0.978		3	ENST00000534358	frameshift_variant
KMT2A	Intellectual disability	11	118473392	C	T	0.981	36	3	ENST00000534358	stop_gained
KMT2A	Intellectual disability	11	118473470	A	AC	1.000		3	ENST00000534358	frameshift_variant
KMT2A	Intellectual disability	11	118473806	G	T	0.978	39	3	ENST00000534358	stop_gained
KMT2A	Intellectual disability	11	118476889	C	T	0.999	39	3	ENST00000534358	stop_gained
KMT2A	Intellectual disability	11	118491759	TTCTA	T	0.977		3	ENST00000534358	frameshift_variant
KMT2A	Intellectual disability	11	118491830	C	T	0.973	36	3	ENST00000534358	stop_gained
KMT2A	Intellectual disability	11	118498451	T	TC	0.982		3	ENST00000534358	frameshift_variant
KMT2A	Intellectual disability	11	118498454	C	T	0.981	39	3	ENST00000534358	stop_gained
KMT2A	Intellectual disability	11	118501121	T	TTGCCCATAGTCCAACATCTTTTACAGGTTAGTCTTGAA	0.983		3	ENST00000534358	frameshift_variant
KMT2A	Intellectual disability	11	118503584	CT	C	0.980		3	ENST00000534358	frameshift_variant
KMT2A	Intellectual disability	11	118505199	C	T	0.973	39	3	ENST00000534358	stop_gained
KMT2A	Intellectual disability	11	118506347	CTT	C	0.979		3	ENST00000534358	frameshift_variant
AICDA	Primary immunodeficiency	12	8604313	G	A	1.000	38	3	ENST00000229335	stop_gained
AICDA	Primary immunodeficiency	12	8605214	C	A	0.989	29.7	3	ENST00000229335	coding_sequence_variant&splice_donor_variant
GRIN2B	Intellectual disability	12	13563826	G	A	0.978	43	3	ENST00000609686	stop_gained
GRIN2B	Intellectual disability	12	13569972	C	CAT	0.982		3	ENST00000609686	frameshift_variant
GRIN2B	Intellectual disability	12	13571965	C	T	0.978	33	3	ENST00000609686	coding_sequence_variant&splice_acceptor_variant
GRIN2B	Intellectual disability	12	13571965	CTGGAGAGAGAAAGACAG	C	0.973		3	ENST00000609686	splice_acceptor_variant
GRIN2B	Intellectual disability	12	13571966	T	A	0.981	34	3	ENST00000609686	splice_acceptor_variant
GRIN2B	Intellectual disability	12	13865857	G	A	0.978	38	3	ENST00000609686	stop_gained
PYROXD1	Limb girdle muscular dystrophy	12	21452130	A	G	1.000	26	2	ENST00000240651	missense_variant
COL2A1	Stickler syndrome	12	47975573	AG	A	0.999		3	ENST00000380518	frameshift_variant
COL2A1	Stickler syndrome	12	47977627	A	AG	0.999		3	ENST00000380518	frameshift_variant
COL2A1	Stickler syndrome	12	47980889	CCAGGAGGATGGACAGAGATACTCA	C	1.000		3	ENST00000380518	splice_donor_variant
COL2A1	Stickler syndrome	12	47980960	A	ACGTTCACC	1.000		3	ENST00000380518	frameshift_variant
TUBA1A	Neurodevelopmental disorders	12	49185096	C	T	0.901	24.6	3	ENST00000301071	missense_variant
TUBA1A	Neurodevelopmental disorders	12	49185197	C	T	0.899	25.1	3	ENST00000301071	missense_variant
TUBA1A	Neurodevelopmental disorders	12	49185198	G	A	0.992	26	3	ENST00000301071	missense_variant
TUBA1A	Neurodevelopmental disorders	12	49185494	A	C	0.889	30	3	ENST00000301071	missense_variant
TUBA1A	Neurodevelopmental disorders	12	49185578	G	A	0.898	29.4	3	ENST00000301071	missense_variant
TUBA1A	Neurodevelopmental disorders	12	49185821	A	G	0.908	26.2	3	ENST00000301071	missense_variant
TUBA1A	Neurodevelopmental disorders	12	49185845	G	T	0.898	29.2	3	ENST00000301071	missense_variant
TUBA1A	Neurodevelopmental disorders	12	49185848	G	A	0.891	31	3	ENST00000301071	missense_variant
TUBA1A	Neurodevelopmental disorders	12	49185851	T	G	0.893	31	3	ENST00000301071	missense_variant
TUBA1A	Neurodevelopmental disorders	12	49186333	C	T	0.896	26.6	3	ENST00000301071	missense_variant
TUBA1A	Neurodevelopmental disorders	12	49186374	G	A	0.911	25.4	3	ENST00000301071	missense_variant
TUBA1A	Neurodevelopmental disorders	12	49186449	C	T	0.904	26.4	3	ENST00000301071	missense_variant
TUBA1A	Neurodevelopmental disorders	12	49186808	C	T	0.881	27.1	3	ENST00000301071	missense_variant
TUBA1A	Neurodevelopmental disorders	12	49186812	C	T	0.904	22.9	2	ENST00000301071	missense_variant
TUBA1A	Neurodevelopmental disorders	12	49186814	T	C	0.902	28.3	3	ENST00000301071	missense_variant
SCN8A	Intellectual disability	12	51687154	C	CAT	0.973		3	ENST00000627620	frameshift_variant&stop_gained
SCN8A	Intellectual disability	12	51689097	G	A	0.833	24.5	3	ENST00000627620	coding_sequence_variant&splice_donor_variant
SCN8A	Intellectual disability	12	51706563	A	T	0.974	37	3	ENST00000627620	stop_gained
SCN8A	Intellectual disability	12	51706586	ACT	A	0.966		3	ENST00000627620	frameshift_variant&stop_gained
SCN8A	Intellectual disability	12	51786541	G	A	0.965	34	3	ENST00000627620	coding_sequence_variant&splice_acceptor_variant
SCN8A	Intellectual disability	12	51789327	AT	A	0.968		3	ENST00000627620	frameshift_variant
SCN8A	Intellectual disability	12	51807290	AAGAG	A	0.980		3	ENST00000627620	frameshift_variant
SCN8A	Intellectual disability	12	51807429	G	C	0.969	20.3	3	ENST00000627620	3_prime_UTR_variant&stop_lost
ACVRL1	Hereditary haemorrhagic telangiectasia	12	51913232	AC	A	0.993		3	ENST00000388922	frameshift_variant
ACVRL1	Hereditary haemorrhagic telangiectasia	12	51913237	G	A	0.968	19.16	3	ENST00000388922	missense_variant
ACVRL1	Hereditary haemorrhagic telangiectasia	12	51913284	G	T	0.996	35	3	ENST00000388922	stop_gained
ACVRL1	Hereditary haemorrhagic telangiectasia	12	51913351	G	C	0.993	25.9	3	ENST00000388922	coding_sequence_variant&splice_donor_variant
ACVRL1	Hereditary haemorrhagic telangiectasia	12	51913579	C	T	0.993	33	3	ENST00000388922	stop_gained
ACVRL1	Hereditary haemorrhagic telangiectasia	12	51913720	G	T	0.996	37	3	ENST00000388922	stop_gained
ACVRL1	Hereditary haemorrhagic telangiectasia	12	51913747	GA	G	0.997		3	ENST00000388922	frameshift_variant
ACVRL1	Hereditary haemorrhagic telangiectasia	12	51914075	T	G	0.998	34	3	ENST00000388922	splice_donor_variant
ACVRL1	Hereditary haemorrhagic telangiectasia	12	51914445	G	A	0.961	28.9	3	ENST00000388922	missense_variant
ACVRL1	Hereditary haemorrhagic telangiectasia	12	51915239	G	A	0.994	33	3	ENST00000388922	missense_variant
ACVRL1	Hereditary haemorrhagic telangiectasia	12	51915279	T	C	0.998	29.2	3	ENST00000388922	missense_variant
ACVRL1	Hereditary haemorrhagic telangiectasia	12	51915282	C	A	0.996	27	3	ENST00000388922	missense_variant
ACVRL1	Hereditary haemorrhagic telangiectasia	12	51915376	C	A	0.995	24.4	3	ENST00000388922	stop_gained
ACVRL1	Hereditary haemorrhagic telangiectasia	12	51915488	ATCG	A	0.994		3	ENST00000388922	inframe_deletion
ACVRL1	Hereditary haemorrhagic telangiectasia	12	51916107	C	T	1.000	26.1	2	ENST00000388922	missense_variant
ACVRL1	Hereditary haemorrhagic telangiectasia	12	51916108	G	A	0.997	33	2	ENST00000388922	missense_variant
ACVRL1	Hereditary haemorrhagic telangiectasia	12	51916122	G	A	1.000	27.3	3	ENST00000388922	missense_variant
ACVRL1	Hereditary haemorrhagic telangiectasia	12	51916218	C	T	1.000	26.7	3	ENST00000388922	missense_variant
ACVRL1	Hereditary haemorrhagic telangiectasia	12	51916219	G	A	0.999	34	3	ENST00000388922	missense_variant
ACVRL1	Hereditary haemorrhagic telangiectasia	12	51919001	T	G	0.997	38	3	ENST00000388922	stop_gained
ACVRL1	Hereditary haemorrhagic telangiectasia	12	51919008	C	A	0.996	26.8	3	ENST00000388922	missense_variant
ACVRL1	Hereditary haemorrhagic telangiectasia	12	51919063	T	C	0.994	32	3	ENST00000388922	missense_variant
ACVRL1	Hereditary haemorrhagic telangiectasia	12	51920796	G	A	0.997	52	3	ENST00000388922	stop_gained
ACVRL1	Hereditary haemorrhagic telangiectasia	12	51920808	C	G	0.997	27.3	3	ENST00000388922	missense_variant
ACVRL1	Hereditary haemorrhagic telangiectasia	12	51920816	C	T	0.997	39	3	ENST00000388922	stop_gained
ACVRL1	Hereditary haemorrhagic telangiectasia	12	51920831	C	T	1.000	24.5	2	ENST00000388922	missense_variant
ACVRL1	Hereditary haemorrhagic telangiectasia	12	51920839	GA	G	0.997		3	ENST00000388922	frameshift_variant
CYP27B1	Familial or syndromic hypoparathyroidism	12	57766152	CA	C	1.000		3	ENST00000228606	frameshift_variant
CYP27B1	Familial or syndromic hypoparathyroidism	12	57766870	GC	G	0.999		3	ENST00000228606	frameshift_variant
NUP107	Primary Microcephaly - Microcephalic Dwarfism Spectrum	12	68690746	G	A	1.000	23.9	3	ENST00000229179	splice_region_variant&missense_variant
CEP290	Congenital malformations caused by ciliopathies	12	88071373	G	A	1.000	42	3	ENST00000552810	stop_gained
CEP290	Congenital malformations caused by ciliopathies	12	88077263	C	A	0.999	36	2	ENST00000552810	stop_gained
CEP290	Congenital malformations caused by ciliopathies	12	88136762	G	A	0.998	35	2	ENST00000552810	stop_gained
CEP290	Leber Congenital Amaurosis or Early-Onset Severe Retinal Dystrophy	12	88077263	C	A	0.964	36	2	ENST00000552810	stop_gained
CEP290	Leber Congenital Amaurosis or Early-Onset Severe Retinal Dystrophy	12	88077847	TTC	T	0.961		2	ENST00000552810	frameshift_variant
CEP290	Leber Congenital Amaurosis or Early-Onset Severe Retinal Dystrophy	12	88084626	ACTT	A	0.993		2	ENST00000552810	inframe_deletion
CEP290	Leber Congenital Amaurosis or Early-Onset Severe Retinal Dystrophy	12	88139563	A	G	0.993	25.7	3	ENST00000552810	splice_region_variant&missense_variant
CEP290	Leber Congenital Amaurosis or Early-Onset Severe Retinal Dystrophy	12	88141287	C	A	0.995	26.3	3	ENST00000552810	missense_variant
PAH	Undiagnosed metabolic disorders	12	102844356	A	G	0.988	32	1	ENST00000553106	missense_variant
PAH	Undiagnosed metabolic disorders	12	102852929	C	T	0.992	29	2	ENST00000553106	missense_variant
PAH	Undiagnosed metabolic disorders	12	102894893	A	G	1.000	27.2	1	ENST00000553106	missense_variant
ARPC3	Charcot-Marie-Tooth disease	12	110436680	TGCACTGG	AGCAGTGGAAA	0.928		3	ENST00000228825	coding_sequence_variant&splice_acceptor_variant
ARPC3	Charcot-Marie-Tooth disease	12	110436683	A	C	0.913	29.2	3	ENST00000228825	splice_region_variant&missense_variant
ARPC3	Charcot-Marie-Tooth disease	12	110437084	C	CTTT	0.904		3	ENST00000228825	splice_region_variant&inframe_insertion
ARPC3	Charcot-Marie-Tooth disease	12	110445466	G	C	0.895	28.6	3	ENST00000228825	missense_variant
ARPC3	Charcot-Marie-Tooth disease	12	110445496	A	T	0.999	27.2	2	ENST00000228825	missense_variant
MED13L	Neurodevelopmental disorders	12	115970593	C	G	0.982	32	3	ENST00000281928	coding_sequence_variant&splice_donor_variant
MED13L	Neurodevelopmental disorders	12	115970741	G	A	0.984	51	3	ENST00000281928	stop_gained
MED13L	Neurodevelopmental disorders	12	115972238	T	G	0.976	33	3	ENST00000281928	splice_acceptor_variant
MED13L	Neurodevelopmental disorders	12	115991104	G	A	0.978	40	3	ENST00000281928	stop_gained
MED13L	Neurodevelopmental disorders	12	116007409	A	C	0.976	31	3	ENST00000281928	splice_donor_variant
MED13L	Neurodevelopmental disorders	12	116008415	GCT	G	0.977		3	ENST00000281928	frameshift_variant
MED13L	Neurodevelopmental disorders	12	116008415	GCTCT	G	0.983		3	ENST00000281928	frameshift_variant
MED13L	Neurodevelopmental disorders	12	116008703	ACT	A	0.995		3	ENST00000281928	frameshift_variant
MED13L	Neurodevelopmental disorders	12	116008730	A	AG	0.976		3	ENST00000281928	frameshift_variant
MED13L	Neurodevelopmental disorders	12	116015149	G	A	0.974	38	3	ENST00000281928	stop_gained
MED13L	Neurodevelopmental disorders	12	116022602	C	T	0.974	32	3	ENST00000281928	coding_sequence_variant&splice_acceptor_variant
MED13L	Neurodevelopmental disorders	12	116237563	C	T	0.979	37	3	ENST00000281928	stop_gained
MED13L	Neurodevelopmental disorders	12	116237617	TC	T	0.983		3	ENST00000281928	frameshift_variant
MED13L	Neurodevelopmental disorders	12	116277131	T	C	0.980	22.8	3	ENST00000281928	5_prime_UTR_variant&start_lost
RAB35	Familial Hypercholesterolaemia	12	120098845	T	TCGAACAA	0.999		3	ENST00000229340	frameshift_variant
RAB35	Familial Hypercholesterolaemia	12	120099076	C	T	0.997	41	3	ENST00000229340	stop_gained
GJA3	Cataracts	13	20142119	GGTCCCTGCCAGGGC	G	0.956		3	ENST00000241125	frameshift_variant
GJA3	Cataracts	13	20143090	C	G	0.999	27.5	3	ENST00000241125	missense_variant
GJA3	Cataracts	13	20143114	G	C	0.954	27.5	3	ENST00000241125	missense_variant
GJA3	Cataracts	13	20143170	G	A	0.954	24.7	3	ENST00000241125	missense_variant
SACS	Hereditary ataxia	13	23330744	G	A	0.998	45	3	ENST00000382292	stop_gained
SACS	Hereditary ataxia	13	23332169	G	A	0.998	42	2	ENST00000382292	stop_gained
SACS	Hereditary ataxia	13	23334571	A	T	0.999	45	2	ENST00000382292	stop_gained
SACS	Hereditary ataxia	13	23334756	A	AT	0.997		3	ENST00000382292	frameshift_variant
SACS	Hereditary ataxia	13	23336555	G	A	0.998	45	3	ENST00000382292	stop_gained
SACS	Hereditary ataxia	13	23338531	A	AT	0.998		3	ENST00000382292	frameshift_variant
SACS	Hereditary ataxia	13	23339307	CCACA	C	0.994		3	ENST00000382292	frameshift_variant
SACS	Hereditary ataxia	13	23339644	A	C	0.996	41	3	ENST00000382292	stop_gained
CHD8	Intellectual disability	14	21394376	G	A	0.974	40	3	ENST00000646647	stop_gained
CHD8	Intellectual disability	14	21395111	TC	T	0.971		3	ENST00000646647	frameshift_variant
CHD8	Intellectual disability	14	21397857	G	A	0.969	39	3	ENST00000646647	stop_gained
CHD8	Intellectual disability	14	21401041	G	A	0.970	39	3	ENST00000646647	stop_gained
CHD8	Intellectual disability	14	21408727	C	T	0.978	38	3	ENST00000646647	stop_gained
CHD8	Intellectual disability	14	21414299	A	G	0.974	34	3	ENST00000646647	splice_donor_variant
CHD8	Intellectual disability	14	21426208	GT	G	0.971		3	ENST00000646647	frameshift_variant
CHD8	Intellectual disability	14	21429018	TC	T	0.973		3	ENST00000646647	frameshift_variant
CHD8	Intellectual disability	14	21429102	TG	T	0.967		3	ENST00000646647	frameshift_variant
CHD8	Intellectual disability	14	21430928	AC	A	0.974		3	ENST00000646647	frameshift_variant
MYH7	Hypertrophic Cardiomyopathy	14	23415651	C	T	0.998	25.5	2	ENST00000355349	missense_variant
MYH7	Hypertrophic Cardiomyopathy	14	23418235	G	A	0.836	25.2	3	ENST00000355349	missense_variant
MYH7	Hypertrophic Cardiomyopathy	14	23424030	A	T	0.833	15.83	3	ENST00000355349	missense_variant
MYH7	Hypertrophic Cardiomyopathy	14	23424146	G	T	0.839	21.2	3	ENST00000355349	missense_variant
MYH7	Hypertrophic Cardiomyopathy	14	23424149	C	T	0.843	33	3	ENST00000355349	splice_region_variant&missense_variant
MYH7	Hypertrophic Cardiomyopathy	14	23424843	G	T	0.847	24.7	3	ENST00000355349	missense_variant
MYH7	Hypertrophic Cardiomyopathy	14	23424893	A	G	0.828	25.6	2	ENST00000355349	missense_variant
MYH7	Hypertrophic Cardiomyopathy	14	23424909	T	C	0.848	25.1	3	ENST00000355349	missense_variant
MYH7	Hypertrophic Cardiomyopathy	14	23424941	A	G	0.834	27.5	3	ENST00000355349	missense_variant
MYH7	Hypertrophic Cardiomyopathy	14	23425285	C	G	0.818	25.3	3	ENST00000355349	missense_variant
MYH7	Hypertrophic Cardiomyopathy	14	23425403	C	T	0.847	27.9	3	ENST00000355349	missense_variant
MYH7	Hypertrophic Cardiomyopathy	14	23425408	T	A	0.826	29.1	3	ENST00000355349	missense_variant
MYH7	Hypertrophic Cardiomyopathy	14	23425814	G	A	0.988	25.4	2	ENST00000355349	missense_variant
MYH7	Hypertrophic Cardiomyopathy	14	23425970	C	T	0.998	23.4	3	ENST00000355349	missense_variant
MYH7	Hypertrophic Cardiomyopathy	14	23425980	C	T	0.836	28.1	3	ENST00000355349	missense_variant
MYH7	Hypertrophic Cardiomyopathy	14	23427242	T	C	0.826	25.8	2	ENST00000355349	splice_region_variant&missense_variant
MYH7	Hypertrophic Cardiomyopathy	14	23427653	C	T	0.836	16.14	3	ENST00000355349	missense_variant
MYH7	Hypertrophic Cardiomyopathy	14	23427769	A	T	0.833	13.56	3	ENST00000355349	missense_variant
MYH7	Hypertrophic Cardiomyopathy	14	23429004	C	T	0.832	27	2	ENST00000355349	missense_variant
MYH7	Hypertrophic Cardiomyopathy	14	23429016	G	A	0.830	27.3	3	ENST00000355349	missense_variant
MYH7	Hypertrophic Cardiomyopathy	14	23429094	G	A	0.837	25.8	3	ENST00000355349	missense_variant
MYH7	Hypertrophic Cardiomyopathy	14	23429259	C	A	0.848	20.9	3	ENST00000355349	missense_variant
MYH7	Hypertrophic Cardiomyopathy	14	23429278	C	T	0.847	27.2	3	ENST00000355349	missense_variant
MYH7	Hypertrophic Cardiomyopathy	14	23429342	C	A	0.996	26.7	3	ENST00000355349	missense_variant
MYH7	Hypertrophic Cardiomyopathy	14	23429910	C	A	0.841	19.53	3	ENST00000355349	missense_variant
MYH7	Hypertrophic Cardiomyopathy	14	23431475	A	G	0.833	26.2	3	ENST00000355349	missense_variant
MYH7	Hypertrophic Cardiomyopathy	14	23431598	T	C	0.813	26.5	3	ENST00000355349	missense_variant
MYH7	Hypertrophic Cardiomyopathy	14	23431676	C	T	0.832	32	3	ENST00000355349	splice_region_variant&missense_variant
MYH7	Hypertrophic Cardiomyopathy	14	23433542	TCG	T	0.845		3	ENST00000355349	frameshift_variant
NKX2-1	Hereditary ataxia	14	36517280	A	T	1.000	23.4	3	ENST00000354822	stop_lost
NKX2-1	Hereditary ataxia	14	36517834	G	T	0.990	42	3	ENST00000354822	stop_gained
NKX2-1	Hereditary ataxia	14	36519022	TC	T	0.982		3	ENST00000354822	frameshift_variant
SPATA7	Posterior segment abnormalities	14	88416725	C	T	1.000	37	2	ENST00000393545	stop_gained
BCL11B	Intellectual disability	14	99174741	CG	C	0.974		3	ENST00000357195	frameshift_variant
BCL11B	Intellectual disability	14	99174848	TC	T	0.975		3	ENST00000357195	frameshift_variant
BCL11B	Intellectual disability	14	99174870	CCCCGCGCCCGTTGACCGCGCCG	C	0.999		3	ENST00000357195	frameshift_variant
BCL11B	Intellectual disability	14	99175118	A	AC	0.973		3	ENST00000357195	frameshift_variant
BCL11B	Intellectual disability	14	99176043	TGGTGAGCCGCGGCGTGAGCGAGCTGCTG	T	0.980		3	ENST00000357195	frameshift_variant
OCA2	Developmental macular and foveal dystrophy	15	27844966	A	T	0.992	26.7	1	ENST00000354638	missense_variant
OCA2	Developmental macular and foveal dystrophy	15	27871170	G	A	0.991	28.1	1	ENST00000354638	missense_variant
OCA2	Developmental macular and foveal dystrophy	15	27926186	G	C	0.954	24.6	1	ENST00000354638	missense_variant
OCA2	Developmental macular and foveal dystrophy	15	27983406	GC	G	0.994		3	ENST00000354638	frameshift_variant
OCA2	Developmental macular and foveal dystrophy	15	27983418	A	G	0.994	27.3	2	ENST00000354638	missense_variant
OCA2	Developmental macular and foveal dystrophy	15	27989641	T	C	0.996	22.8	3	ENST00000354638	missense_variant
OCA2	Developmental macular and foveal dystrophy	15	28018528	T	TGGAGTCC	0.992		2	ENST00000354638	frameshift_variant
OCA2	Developmental macular and foveal dystrophy	15	28022510	CCAGCGGTGATAAGGCCAA	C	0.997		1	ENST00000354638	inframe_deletion
OCA2	Developmental macular and foveal dystrophy	15	28022554	G	A	0.991	27.4	1	ENST00000354638	missense_variant
OCA2	Developmental macular and foveal dystrophy	15	28081652	CTTTTGTG	C	0.994		3	ENST00000354638	frameshift_variant
FMN1	Congenital hearing impairment	15	32926172	A	C	0.996	32	3	ENST00000616417	splice_donor_variant
FMN1	Congenital hearing impairment	15	32969273	CTCTG	C	0.997		1	ENST00000616417	frameshift_variant
CAPN3	Limb girdle muscular dystrophy	15	42384497	T	TCC	0.999		3	ENST00000397163	frameshift_variant
CAPN3	Limb girdle muscular dystrophy	15	42384511	T	C	0.932	26.2	1	ENST00000397163	missense_variant
CAPN3	Limb girdle muscular dystrophy	15	42387802	CA	C	0.992		1	ENST00000397163	frameshift_variant
CAPN3	Limb girdle muscular dystrophy	15	42399548	C	T	0.804	26.7	2	ENST00000397163	missense_variant
CAPN3	Limb girdle muscular dystrophy	15	42401754	C	T	0.994	24.4	1	ENST00000397163	missense_variant
CAPN3	Limb girdle muscular dystrophy	15	42409349	TC	T	0.858		3	ENST00000397163	frameshift_variant
STRC	Congenital hearing impairment	15	43600879	C	A	0.998	41	2	ENST00000450892	stop_gained
STRC	Congenital hearing impairment	15	43601395	C	T	0.997	24.4	1	ENST00000450892	coding_sequence_variant&splice_donor_variant
STRC	Congenital hearing impairment	15	43603276	TC	T	0.999		2	ENST00000450892	frameshift_variant
STRC	Congenital hearing impairment	15	43603385	G	A	0.998	39	1	ENST00000450892	stop_gained
STRC	Congenital hearing impairment	15	43604765	G	A	0.999	35	2	ENST00000450892	stop_gained
SPG11	Hereditary spastic paraplegia	15	44563244	TGTGA	T	0.998		3	ENST00000261866	frameshift_variant
SPG11	Hereditary spastic paraplegia	15	44583910	TA	T	0.987		2	ENST00000261866	frameshift_variant
SPG11	Hereditary spastic paraplegia	15	44657182	G	T	0.999	37	2	ENST00000261866	stop_gained
SPG11	Hereditary spastic paraplegia	15	44657229	CAT	C	0.997		2	ENST00000261866	frameshift_variant&stop_gained
SLC24A5	Developmental macular and foveal dystrophy	15	48134284	G	C	0.993	28.6	3	ENST00000341459	missense_variant
SLC24A5	Developmental macular and foveal dystrophy	15	48134521	G	C	0.987	27.9	3	ENST00000341459	missense_variant
SLC24A5	Developmental macular and foveal dystrophy	15	48134957	GTATAA	G	0.996		2	ENST00000341459	frameshift_variant&stop_gained
SLC24A5	Developmental macular and foveal dystrophy	15	48142253	ATAGTC	A	0.986		2	ENST00000341459	frameshift_variant
TPM1	Cardiomyopathy	15	63042911	G	A	0.906	27.1	3	ENST00000403994	missense_variant
TPM1	Cardiomyopathy	15	63042911	G	C	0.916	32	2	ENST00000403994	missense_variant
TPM1	Cardiomyopathy	15	63057081	C	G	0.904	25	3	ENST00000403994	missense_variant
TPM1	Cardiomyopathy	15	63061723	G	A	0.976	23.4	3	ENST00000403994	missense_variant
TPM1	Cardiomyopathy	15	63062628	G	C	0.999	22.2	3	ENST00000403994	missense_variant
TPM1	Cardiomyopathy	15	63064114	G	T	0.910	23.4	3	ENST00000403994	missense_variant
UBAP1L	Inherited macular dystrophy	15	65099703	CG	C	0.997		1	ENST00000559089	frameshift_variant
UBAP1L	Inherited macular dystrophy	15	65102160	CCGCGGGGGCGA	C	0.999		2	ENST00000559089	frameshift_variant
NR2E3	Rod-cone dystrophy	15	71811481	A	C	0.998	23.9	1	ENST00000617575	splice_acceptor_variant
NR2E3	Rod-cone dystrophy	15	71811519	ACAG	A	0.977		3	ENST00000617575	inframe_deletion
NR2E3	Rod-cone dystrophy	15	71811591	G	A	1.000	28	1	ENST00000617575	missense_variant
NR2E3	Rod-cone dystrophy	15	71811978	C	T	0.975	36	2	ENST00000617575	stop_gained
NR2E3	Rod-cone dystrophy	15	71813408	C	A	0.977	27.5	2	ENST00000617575	missense_variant
ALPK3	Hypertrophic Cardiomyopathy	15	84827505	TG	T	0.950		2	ENST00000258888	frameshift_variant
ALPK3	Hypertrophic Cardiomyopathy	15	84839880	A	T	0.961	39	3	ENST00000258888	stop_gained
ALPK3	Hypertrophic Cardiomyopathy	15	84839886	G	T	0.976	36	3	ENST00000258888	stop_gained
ALPK3	Hypertrophic Cardiomyopathy	15	84856782	G	T	0.957	29.8	2	ENST00000258888	stop_gained
ALPK3	Hypertrophic Cardiomyopathy	15	84857913	C	T	1.000	36	2	ENST00000258888	stop_gained
ALPK3	Hypertrophic Cardiomyopathy	15	84857968	ACG	A	0.931		3	ENST00000258888	frameshift_variant
ALPK3	Hypertrophic Cardiomyopathy	15	84862718	C	T	0.946	42	3	ENST00000258888	stop_gained
ALPK3	Hypertrophic Cardiomyopathy	15	84862739	C	T	0.934	38	2	ENST00000258888	stop_gained
ALPK3	Hypertrophic Cardiomyopathy	15	84862795	C	G	1.000	35	2	ENST00000258888	stop_gained
ALPK3	Hypertrophic Cardiomyopathy	15	84863641	G	GT	0.808		2	ENST00000258888	splice_donor_variant
ALPK3	Hypertrophic Cardiomyopathy	15	84867361	C	T	0.979	37	2	ENST00000258888	stop_gained
ALPK3	Hypertrophic Cardiomyopathy	15	84867366	G	A	0.949	31	3	ENST00000258888	coding_sequence_variant&splice_donor_variant
ALPK3	Hypertrophic Cardiomyopathy	15	84867367	T	G	0.980	29.1	3	ENST00000258888	splice_donor_variant
RLBP1	Rod-cone dystrophy	15	89210406	TG	T	0.997		2	ENST00000268125	frameshift_variant
RLBP1	Rod-cone dystrophy	15	89215119	G	A	1.000	39	1	ENST00000268125	stop_gained
RLBP1	Rod-cone dystrophy	15	89218563	A	G	0.999	32	2	ENST00000268125	splice_donor_variant
CHD2	Inherited Epilepsy Syndromes	15	92979164	GA	G	0.989		3	ENST00000394196	frameshift_variant
CHD2	Inherited Epilepsy Syndromes	15	92985580	ACT	A	0.989		3	ENST00000394196	frameshift_variant&stop_gained
CHD2	Inherited Epilepsy Syndromes	15	92998515	CAG	C	0.989		3	ENST00000394196	frameshift_variant&stop_gained
CHD2	Inherited Epilepsy Syndromes	15	93020173	C	T	0.999	45	3	ENST00000394196	stop_gained
IGF1R	IUGR and IGF abnormalities	15	98908691	C	G	0.992	39	3	ENST00000650285	stop_gained
IGF1R	IUGR and IGF abnormalities	15	98908720	T	TGCAGCAACTGTGGGACTGGGACC	0.990		3	ENST00000650285	frameshift_variant
IGF1R	IUGR and IGF abnormalities	15	98922203	C	T	0.993	41	3	ENST00000650285	stop_gained
IGF1R	IUGR and IGF abnormalities	15	98957200	CCCGAGCCGGA	C	0.994		3	ENST00000650285	frameshift_variant
IGF1R	IUGR and IGF abnormalities	15	98957300	C	A	0.994	47	3	ENST00000650285	stop_gained
CERS3	Autosomal recessive congenital ichthyosis	15	100402838	C	T	0.998	23	1	ENST00000679737	missense_variant
CERS3	Autosomal recessive congenital ichthyosis	15	100402859	G	A	0.998	36	2	ENST00000679737	stop_gained
CERS3	Autosomal recessive congenital ichthyosis	15	100455977	G	T	0.999	24.6	3	ENST00000679737	missense_variant
CERS3	Autosomal recessive congenital ichthyosis	15	100469399	C	A	1.000	26	3	ENST00000679737	missense_variant
STUB1	Hereditary ataxia	16	680671	A	G	1.000	32	2	ENST00000219548	missense_variant
STUB1	Hereditary ataxia	16	681167	G	T	0.859	23.6	3	ENST00000219548	missense_variant
STUB1	Hereditary ataxia	16	681290	CTGGGGCAG	C	0.838		3	ENST00000219548	frameshift_variant
STUB1	Hereditary ataxia	16	681504	CGAA	C	1.000		3	ENST00000219548	inframe_deletion
STUB1	Hereditary ataxia	16	682077	G	T	0.832	34	3	ENST00000219548	coding_sequence_variant&splice_donor_variant
STUB1	Hereditary ataxia	16	682251	C	G	0.843	36	3	ENST00000219548	stop_gained
STUB1	Hereditary ataxia	16	682399	CCT	C	0.998		2	ENST00000219548	frameshift_variant
STUB1	Hereditary ataxia	16	682471	C	CT	0.845		3	ENST00000219548	frameshift_variant
IFT140	Posterior segment abnormalities	16	1511137	A	G	0.944	27.1	2	ENST00000426508	missense_variant
IFT140	Posterior segment abnormalities	16	1523884	G	A	0.866	37	2	ENST00000426508	stop_gained
IFT140	Posterior segment abnormalities	16	1525294	ACCT	A	0.947		3	ENST00000426508	inframe_deletion
IFT140	Posterior segment abnormalities	16	1526043	C	T	0.806	25.4	3	ENST00000426508	missense_variant
IFT140	Posterior segment abnormalities	16	1526044	G	A	0.848	27.9	2	ENST00000426508	missense_variant
IFT140	Posterior segment abnormalities	16	1526666	C	G	0.867	17.23	1	ENST00000426508	missense_variant
IFT140	Posterior segment abnormalities	16	1557934	C	A	1.000	29.2	2	ENST00000426508	coding_sequence_variant&splice_donor_variant
IFT140	Posterior segment abnormalities	16	1562046	C	T	0.936	19.27	2	ENST00000426508	missense_variant
IFT140	Posterior segment abnormalities	16	1568260	C	T	0.952	19.63	2	ENST00000426508	missense_variant
IFT140	Posterior segment abnormalities	16	1584407	T	C	0.942	20.5	2	ENST00000426508	missense_variant
IFT140	Posterior segment abnormalities	16	1586264	C	T	0.863	24.8	2	ENST00000426508	missense_variant
IFT140	Posterior segment abnormalities	16	1592176	C	T	0.858	27.9	2	ENST00000426508	splice_region_variant&missense_variant
IFT140	Posterior segment abnormalities	16	1592302	C	T	0.864	25.3	1	ENST00000426508	missense_variant
IFT140	Posterior segment abnormalities	16	1607197	G	A	0.831	25.1	2	ENST00000426508	missense_variant
IFT140	Cystic kidney disease	16	1523844	A	ACCGC	0.968		3	ENST00000426508	frameshift_variant
IFT140	Cystic kidney disease	16	1523884	G	A	0.987	37	2	ENST00000426508	stop_gained
IFT140	Cystic kidney disease	16	1523948	G	GC	0.991		3	ENST00000426508	frameshift_variant
IFT140	Cystic kidney disease	16	1524696	C	T	0.987	26.6	3	ENST00000426508	coding_sequence_variant&splice_acceptor_variant
IFT140	Cystic kidney disease	16	1526647	GC	G	0.990		3	ENST00000426508	frameshift_variant
IFT140	Cystic kidney disease	16	1526696	G	A	0.989	43	2	ENST00000426508	stop_gained
IFT140	Cystic kidney disease	16	1557934	C	A	1.000	29.2	2	ENST00000426508	coding_sequence_variant&splice_donor_variant
IFT140	Cystic kidney disease	16	1558056	G	A	0.989	38	3	ENST00000426508	stop_gained
IFT140	Cystic kidney disease	16	1562094	AAGGAC	A	0.990		3	ENST00000426508	frameshift_variant
IFT140	Cystic kidney disease	16	1564105	C	T	0.974	41	2	ENST00000426508	stop_gained
IFT140	Cystic kidney disease	16	1571411	G	A	0.987	40	3	ENST00000426508	stop_gained
IFT140	Cystic kidney disease	16	1571461	A	AT	0.987		3	ENST00000426508	frameshift_variant
IFT140	Cystic kidney disease	16	1584216	C	T	0.982	25.5	3	ENST00000426508	coding_sequence_variant&splice_donor_variant
IFT140	Cystic kidney disease	16	1584330	G	A	0.998	39	3	ENST00000426508	stop_gained
IFT140	Cystic kidney disease	16	1586138	G	A	0.984	37	2	ENST00000426508	stop_gained
IFT140	Cystic kidney disease	16	1586246	G	A	0.988	38	3	ENST00000426508	stop_gained
IFT140	Cystic kidney disease	16	1587213	AAC	A	0.986		3	ENST00000426508	frameshift_variant
IFT140	Cystic kidney disease	16	1589604	C	T	0.982	28	3	ENST00000426508	coding_sequence_variant&splice_donor_variant
IFT140	Cystic kidney disease	16	1592228	CA	C	0.988		2	ENST00000426508	frameshift_variant
IFT140	Cystic kidney disease	16	1602439	CAG	C	0.991		3	ENST00000426508	frameshift_variant
TSC2	Classical tuberous sclerosis	16	2070571	G	A	0.941	28.8	3	ENST00000219476	missense_variant
TSC2	Classical tuberous sclerosis	16	2070579	G	T	0.949	29.4	3	ENST00000219476	coding_sequence_variant&splice_donor_variant
TSC2	Classical tuberous sclerosis	16	2072937	T	C	0.938	31	3	ENST00000219476	missense_variant
TSC2	Classical tuberous sclerosis	16	2074210	TCTA	T	0.936		3	ENST00000219476	inframe_deletion
TSC2	Classical tuberous sclerosis	16	2075888	T	TA	0.938		3	ENST00000219476	frameshift_variant
TSC2	Classical tuberous sclerosis	16	2076127	G	A	0.933	32	3	ENST00000219476	missense_variant
TSC2	Classical tuberous sclerosis	16	2085233	C	T	0.950	38	3	ENST00000219476	stop_gained
TSC2	Classical tuberous sclerosis	16	2086831	A	C	0.931	26.9	3	ENST00000219476	missense_variant
TSC2	Classical tuberous sclerosis	16	2088292	CCGGCTCCGCCACATCAAG	C	0.938		3	ENST00000219476	inframe_deletion
TSC2	Classical tuberous sclerosis	16	2088293	C	T	0.947	26.9	3	ENST00000219476	missense_variant
PKD1	Cystic kidney disease	16	2089948	G	A	1.000	55	3	ENST00000262304	stop_gained
PKD1	Cystic kidney disease	16	2089951	TGA	T	0.966		3	ENST00000262304	frameshift_variant
PKD1	Cystic kidney disease	16	2089957	G	A	0.977	54	3	ENST00000262304	stop_gained
PKD1	Cystic kidney disease	16	2089993	G	A	0.971	56	3	ENST00000262304	stop_gained
PKD1	Cystic kidney disease	16	2090007	TCAGGCTCACACCTTGTCCCCAGCCGGCCCA	CCG	0.973		3	ENST00000262304	frameshift_variant
PKD1	Cystic kidney disease	16	2090071	AGGTG	A	0.969		3	ENST00000262304	frameshift_variant
PKD1	Cystic kidney disease	16	2090107	GT	G	0.968		3	ENST00000262304	frameshift_variant
PKD1	Cystic kidney disease	16	2090181	A	G	0.977	27.9	3	ENST00000262304	missense_variant
PKD1	Cystic kidney disease	16	2090183	TTTGTGGCGGAAC	T	0.979		3	ENST00000262304	coding_sequence_variant&splice_acceptor_variant
PKD1	Cystic kidney disease	16	2090187	TG	T	1.000		3	ENST00000262304	frameshift_variant
PKD1	Cystic kidney disease	16	2090190	C	A	0.970	27.7	2	ENST00000262304	missense_variant
PKD1	Cystic kidney disease	16	2090191	G	A	1.000	34	3	ENST00000262304	missense_variant
PKD1	Cystic kidney disease	16	2090283	A	G	1.000	26.2	3	ENST00000262304	splice_donor_variant
PKD1	Cystic kidney disease	16	2090309	C	T	0.971	59	3	ENST00000262304	stop_gained
PKD1	Cystic kidney disease	16	2090310	C	T	0.965	59	3	ENST00000262304	stop_gained
PKD1	Cystic kidney disease	16	2090314	GGCGCAGCCT	G	0.969		3	ENST00000262304	inframe_deletion
PKD1	Cystic kidney disease	16	2090319	AG	A	0.974		3	ENST00000262304	frameshift_variant
PKD1	Cystic kidney disease	16	2090330	GAAC	G	0.969		3	ENST00000262304	inframe_deletion
PKD1	Cystic kidney disease	16	2090363	C	T	0.999	57	3	ENST00000262304	stop_gained
PKD1	Cystic kidney disease	16	2090373	CG	C	0.971		3	ENST00000262304	frameshift_variant
PKD1	Cystic kidney disease	16	2090391	A	T	0.969	54	3	ENST00000262304	stop_gained
PKD1	Cystic kidney disease	16	2090396	GT	G	0.977		3	ENST00000262304	frameshift_variant
PKD1	Cystic kidney disease	16	2090415	A	AT	1.000		3	ENST00000262304	frameshift_variant
PKD1	Cystic kidney disease	16	2090415	A	G	0.981	21.6	3	ENST00000262304	missense_variant
PKD1	Cystic kidney disease	16	2090504	A	T	0.977	43	3	ENST00000262304	stop_gained
PKD1	Cystic kidney disease	16	2090515	A	AG	0.976		3	ENST00000262304	frameshift_variant
PKD1	Cystic kidney disease	16	2090550	T	TG	0.972		3	ENST00000262304	frameshift_variant
PKD1	Cystic kidney disease	16	2090575	C	CA	0.971		3	ENST00000262304	frameshift_variant
PKD1	Cystic kidney disease	16	2090591	C	G	0.977	24.5	3	ENST00000262304	coding_sequence_variant&splice_acceptor_variant
PKD1	Cystic kidney disease	16	2090592	T	G	0.977	25.4	3	ENST00000262304	splice_acceptor_variant
PKD1	Cystic kidney disease	16	2090688	G	A	0.970	58	3	ENST00000262304	stop_gained
PKD1	Cystic kidney disease	16	2090699	AC	A	0.967		3	ENST00000262304	frameshift_variant&stop_gained
PKD1	Cystic kidney disease	16	2090724	T	TGACC	0.978		3	ENST00000262304	frameshift_variant
PKD1	Cystic kidney disease	16	2090726	A	AC	0.968		3	ENST00000262304	frameshift_variant
PKD1	Cystic kidney disease	16	2090739	C	A	0.974	50	3	ENST00000262304	stop_gained
PKD1	Cystic kidney disease	16	2090777	C	T	1.000	57	3	ENST00000262304	stop_gained
PKD1	Cystic kidney disease	16	2090781	G	A	1.000	58	3	ENST00000262304	stop_gained
PKD1	Cystic kidney disease	16	2090799	G	A	0.991	57	2	ENST00000262304	stop_gained
PKD1	Cystic kidney disease	16	2090802	G	A	0.972	57	3	ENST00000262304	stop_gained
PKD1	Cystic kidney disease	16	2090883	C	A	0.975	24.6	3	ENST00000262304	coding_sequence_variant&splice_donor_variant
PKD1	Cystic kidney disease	16	2090943	G	A	1.000	55	3	ENST00000262304	stop_gained
PKD1	Cystic kidney disease	16	2090950	CTGGTCGAAGCTAG	C	0.973		3	ENST00000262304	frameshift_variant&stop_gained
PKD1	Cystic kidney disease	16	2090952	G	A	0.967	57	3	ENST00000262304	stop_gained
PKD1	Cystic kidney disease	16	2090955	C	CG	0.974		3	ENST00000262304	frameshift_variant
PKD1	Cystic kidney disease	16	2090983	G	GCGCA	0.968		3	ENST00000262304	frameshift_variant
PKD1	Cystic kidney disease	16	2090993	CG	C	0.971		3	ENST00000262304	frameshift_variant
PKD1	Cystic kidney disease	16	2091003	G	A	0.962	57	3	ENST00000262304	stop_gained
PKD1	Cystic kidney disease	16	2091023	TG	T	0.974		3	ENST00000262304	frameshift_variant
PKD1	Cystic kidney disease	16	2091024	G	A	0.998	48	3	ENST00000262304	stop_gained
PKD1	Cystic kidney disease	16	2091059	GCCA	G	0.976		3	ENST00000262304	inframe_deletion
PKD1	Cystic kidney disease	16	2091071	C	T	0.976	45	3	ENST00000262304	stop_gained
PKD1	Cystic kidney disease	16	2091103	C	T	0.976	37	3	ENST00000262304	stop_gained
PKD1	Cystic kidney disease	16	2091422	C	G	0.973	25.2	3	ENST00000262304	coding_sequence_variant&splice_donor_variant
PKD1	Cystic kidney disease	16	2091520	T	C	0.975	26.7	3	ENST00000262304	missense_variant
PKD1	Cystic kidney disease	16	2091535	A	T	0.973	31	3	ENST00000262304	missense_variant
PKD1	Cystic kidney disease	16	2091545	GCAGCCCCACGGCCGGGCTGTA	G	0.974		3	ENST00000262304	inframe_deletion
PKD1	Cystic kidney disease	16	2091547	AGC	A	0.967		3	ENST00000262304	frameshift_variant
PKD1	Cystic kidney disease	16	2091781	C	T	0.974	22.5	3	ENST00000262304	splice_region_variant&missense_variant
PKD1	Cystic kidney disease	16	2091792	C	T	0.934	60	3	ENST00000262304	stop_gained
PKD1	Cystic kidney disease	16	2091793	C	T	0.977	59	3	ENST00000262304	stop_gained
PKD1	Cystic kidney disease	16	2091806	G	A	1.000	54	3	ENST00000262304	stop_gained
PKD1	Cystic kidney disease	16	2091808	AG	A	0.975		3	ENST00000262304	frameshift_variant
PKD1	Cystic kidney disease	16	2091854	C	A	0.972	52	3	ENST00000262304	stop_gained
PKD1	Cystic kidney disease	16	2091861	G	T	1.000	48	3	ENST00000262304	stop_gained
PKD1	Cystic kidney disease	16	2091865	C	T	0.974	23.6	3	ENST00000262304	missense_variant
PKD1	Cystic kidney disease	16	2091894	C	T	0.972	52	3	ENST00000262304	stop_gained
PKD1	Cystic kidney disease	16	2092068	T	C	0.998	23.3	3	ENST00000262304	missense_variant
PKD1	Cystic kidney disease	16	2092068	T	G	0.969	22.8	3	ENST00000262304	missense_variant
PKD1	Cystic kidney disease	16	2092074	C	CACGTCCCCGAGCCATTGTGAGG	0.965		3	ENST00000262304	frameshift_variant
PKD1	Cystic kidney disease	16	2092078	TC	T	0.999		3	ENST00000262304	frameshift_variant
PKD1	Cystic kidney disease	16	2092083	G	T	0.969	44	3	ENST00000262304	stop_gained
PKD1	Cystic kidney disease	16	2092091	G	GT	0.967		3	ENST00000262304	frameshift_variant
PKD1	Cystic kidney disease	16	2092097	A	ACTCTCCCAGCCAACGTCGTAAT	1.000		3	ENST00000262304	frameshift_variant
PKD1	Cystic kidney disease	16	2092103	C	A	1.000	22	3	ENST00000262304	missense_variant
PKD1	Cystic kidney disease	16	2092112	G	GTC	1.000		3	ENST00000262304	frameshift_variant
PKD1	Cystic kidney disease	16	2092112	G	GTCGTAA	0.991		3	ENST00000262304	inframe_insertion
PKD1	Cystic kidney disease	16	2092112	G	GTCGTAATC	0.968		2	ENST00000262304	frameshift_variant
PKD1	Cystic kidney disease	16	2092112	GTCGTAA	G	0.974		3	ENST00000262304	inframe_deletion
PKD1	Cystic kidney disease	16	2092115	G	C	0.993	36	3	ENST00000262304	stop_gained
PKD1	Cystic kidney disease	16	2092115	G	T	0.974	36	3	ENST00000262304	stop_gained
PKD1	Cystic kidney disease	16	2092140	G	GCGGC	0.999		3	ENST00000262304	frameshift_variant
PKD1	Cystic kidney disease	16	2092142	G	GGCCGAGCA	0.972		3	ENST00000262304	frameshift_variant
PKD1	Cystic kidney disease	16	2092151	C	CGTGT	0.973		3	ENST00000262304	frameshift_variant
PKD1	Cystic kidney disease	16	2092478	A	T	0.974	26.1	3	ENST00000262304	splice_donor_variant
PKD1	Cystic kidney disease	16	2092479	C	G	0.999	26.1	3	ENST00000262304	coding_sequence_variant&splice_donor_variant
PKD1	Cystic kidney disease	16	2092491	C	T	1.000	27.5	3	ENST00000262304	missense_variant
PKD1	Cystic kidney disease	16	2092492	G	A	1.000	34	3	ENST00000262304	missense_variant
PKD1	Cystic kidney disease	16	2092496	C	G	0.971	24.1	3	ENST00000262304	missense_variant
PKD1	Cystic kidney disease	16	2092500	C	G	0.976	26.8	3	ENST00000262304	missense_variant
PKD1	Cystic kidney disease	16	2092500	C	T	1.000	26.5	3	ENST00000262304	missense_variant
PKD1	Cystic kidney disease	16	2092569	A	T	0.969	24.5	3	ENST00000262304	missense_variant
PKD1	Cystic kidney disease	16	2092573	A	T	0.962	28.3	3	ENST00000262304	missense_variant
PKD1	Cystic kidney disease	16	2092954	C	T	0.967	28.6	3	ENST00000262304	splice_region_variant&missense_variant
PKD1	Cystic kidney disease	16	2092957	G	GT	0.968		3	ENST00000262304	frameshift_variant
PKD1	Cystic kidney disease	16	2092958	T	TG	0.972		3	ENST00000262304	frameshift_variant
PKD1	Cystic kidney disease	16	2093002	CT	C	0.972		3	ENST00000262304	frameshift_variant
PKD1	Cystic kidney disease	16	2093043	A	C	0.999	44	3	ENST00000262304	stop_gained
PKD1	Cystic kidney disease	16	2093053	A	G	1.000	28.6	3	ENST00000262304	missense_variant
PKD1	Cystic kidney disease	16	2093094	C	G	0.972	25.2	3	ENST00000262304	coding_sequence_variant&splice_acceptor_variant
PKD1	Cystic kidney disease	16	2093561	G	GC	0.978		3	ENST00000262304	frameshift_variant
PKD1	Cystic kidney disease	16	2093591	C	T	0.971	27.3	3	ENST00000262304	missense_variant
PKD1	Cystic kidney disease	16	2093593	AG	A	1.000		3	ENST00000262304	frameshift_variant
PKD1	Cystic kidney disease	16	2093595	GA	G	0.972		3	ENST00000262304	frameshift_variant
PKD1	Cystic kidney disease	16	2093600	G	C	0.966	27	3	ENST00000262304	missense_variant
PKD1	Cystic kidney disease	16	2093615	G	A	1.000	27.5	3	ENST00000262304	missense_variant
PKD1	Cystic kidney disease	16	2093638	G	GCGCT	0.969		3	ENST00000262304	frameshift_variant
PKD1	Cystic kidney disease	16	2093718	G	C	0.971	47	3	ENST00000262304	stop_gained
PKD1	Cystic kidney disease	16	2093824	C	T	1.000	48	3	ENST00000262304	stop_gained
PKD1	Cystic kidney disease	16	2093836	G	T	0.974	53	3	ENST00000262304	stop_gained
PKD1	Cystic kidney disease	16	2093842	A	G	0.974	26.9	3	ENST00000262304	missense_variant
PKD1	Cystic kidney disease	16	2093852	CGCT	C	0.980		3	ENST00000262304	inframe_deletion
PKD1	Cystic kidney disease	16	2093872	G	GC	0.976		3	ENST00000262304	frameshift_variant
PKD1	Cystic kidney disease	16	2093874	AAC	A	0.968		3	ENST00000262304	frameshift_variant
PKD1	Cystic kidney disease	16	2093886	CG	C	1.000		2	ENST00000262304	frameshift_variant
PKD1	Cystic kidney disease	16	2093916	GACAGCC	G	0.966		3	ENST00000262304	inframe_deletion
PKD1	Cystic kidney disease	16	2093958	G	GGCCAGGGAGGCAC	0.971		3	ENST00000262304	frameshift_variant
PKD1	Cystic kidney disease	16	2097185	G	A	0.964	45	3	ENST00000262304	stop_gained
PKD1	Cystic kidney disease	16	2097191	G	GGGCT	0.963		3	ENST00000262304	frameshift_variant
PKD1	Cystic kidney disease	16	2097211	TC	T	0.974		3	ENST00000262304	frameshift_variant
PKD1	Cystic kidney disease	16	2097321	GATGCTGAGAA	G	0.971		3	ENST00000262304	frameshift_variant
PKD1	Cystic kidney disease	16	2097403	G	A	0.999	40	3	ENST00000262304	stop_gained
PKD1	Cystic kidney disease	16	2097703	CTCGAGGTTTCTCTAGGGAACCCACCTCTT	TCATCC	0.972		3	ENST00000262304	coding_sequence_variant&splice_donor_variant
PKD1	Cystic kidney disease	16	2097727	C	T	0.964	26	3	ENST00000262304	coding_sequence_variant&splice_donor_variant
PKD1	Cystic kidney disease	16	2097765	G	A	0.972	51	3	ENST00000262304	stop_gained
PKD1	Cystic kidney disease	16	2097951	G	GC	0.971		3	ENST00000262304	frameshift_variant
PKD1	Cystic kidney disease	16	2097963	T	TG	0.975		3	ENST00000262304	frameshift_variant
PKD1	Cystic kidney disease	16	2099676	TG	T	0.971		3	ENST00000262304	frameshift_variant
PKD1	Cystic kidney disease	16	2099696	A	AC	0.974		3	ENST00000262304	frameshift_variant
PKD1	Cystic kidney disease	16	2099772	T	C	0.978	24.8	3	ENST00000262304	splice_acceptor_variant
PKD1	Cystic kidney disease	16	2099891	C	T	0.969	47	3	ENST00000262304	stop_gained
PKD1	Cystic kidney disease	16	2099922	TGAG	T	0.970		3	ENST00000262304	inframe_deletion
PKD1	Cystic kidney disease	16	2099993	A	C	0.973	31	3	ENST00000262304	missense_variant
PKD1	Cystic kidney disease	16	2099993	A	G	0.969	32	3	ENST00000262304	missense_variant
PKD1	Cystic kidney disease	16	2100005	T	C	0.971	24.4	3	ENST00000262304	missense_variant
PKD1	Cystic kidney disease	16	2100020	CG	C	0.971		3	ENST00000262304	frameshift_variant
PKD1	Cystic kidney disease	16	2100294	C	T	0.973	53	3	ENST00000262304	stop_gained
PKD1	Cystic kidney disease	16	2100295	A	G	1.000	27.3	3	ENST00000262304	missense_variant
PKD1	Cystic kidney disease	16	2100301	G	T	0.964	25.9	3	ENST00000262304	missense_variant
PKD1	Cystic kidney disease	16	2100309	C	A	0.972	27	3	ENST00000262304	splice_region_variant&missense_variant
PKD1	Cystic kidney disease	16	2100309	C	T	0.973	25.2	3	ENST00000262304	splice_region_variant&missense_variant
PKD1	Cystic kidney disease	16	2100396	C	T	1.000	34	3	ENST00000262304	splice_region_variant&missense_variant
PKD1	Cystic kidney disease	16	2100402	T	C	0.999	29.8	2	ENST00000262304	missense_variant
PKD1	Cystic kidney disease	16	2100405	C	T	0.970	27.7	3	ENST00000262304	missense_variant
PKD1	Cystic kidney disease	16	2100413	A	C	0.972	32	3	ENST00000262304	missense_variant
PKD1	Cystic kidney disease	16	2100417	G	A	1.000	51	3	ENST00000262304	stop_gained
PKD1	Cystic kidney disease	16	2100425	C	T	0.966	50	3	ENST00000262304	stop_gained
PKD1	Cystic kidney disease	16	2100456	TC	T	0.976		3	ENST00000262304	frameshift_variant
PKD1	Cystic kidney disease	16	2100461	A	G	0.971	33	3	ENST00000262304	missense_variant
PKD1	Cystic kidney disease	16	2100514	GC	G	0.972		3	ENST00000262304	frameshift_variant
PKD1	Cystic kidney disease	16	2100518	C	T	0.969	25.1	3	ENST00000262304	missense_variant
PKD1	Cystic kidney disease	16	2100558	C	T	0.972	25.2	3	ENST00000262304	missense_variant
PKD1	Cystic kidney disease	16	2100563	G	A	0.972	26.2	3	ENST00000262304	missense_variant
PKD1	Cystic kidney disease	16	2102060	C	A	0.965	29.1	3	ENST00000262304	coding_sequence_variant&splice_donor_variant
PKD1	Cystic kidney disease	16	2102063	G	C	0.968	60	3	ENST00000262304	splice_region_variant&stop_gained
PKD1	Cystic kidney disease	16	2102079	CTGTCT	C	1.000		3	ENST00000262304	frameshift_variant
PKD1	Cystic kidney disease	16	2102097	C	T	1.000	26.1	3	ENST00000262304	missense_variant
PKD1	Cystic kidney disease	16	2102098	G	T	0.973	37	3	ENST00000262304	stop_gained
PKD1	Cystic kidney disease	16	2102123	CAG	C	0.973		3	ENST00000262304	frameshift_variant
PKD1	Cystic kidney disease	16	2102216	CAT	C	1.000		3	ENST00000262304	frameshift_variant
PKD1	Cystic kidney disease	16	2102219	G	C	0.968	24.8	3	ENST00000262304	missense_variant
PKD1	Cystic kidney disease	16	2102385	AAC	A	0.974		3	ENST00000262304	frameshift_variant
PKD1	Cystic kidney disease	16	2102428	C	G	0.971	24.3	3	ENST00000262304	missense_variant
PKD1	Cystic kidney disease	16	2102474	GGTCTCCTCCAGGGGCAGCAGCCCCTCT	G	0.976		3	ENST00000262304	inframe_deletion
PKD1	Cystic kidney disease	16	2102493	AG	A	0.971		3	ENST00000262304	frameshift_variant
PKD1	Cystic kidney disease	16	2102530	AGTACTGGCACAGGGACGT	A	0.974		3	ENST00000262304	inframe_deletion
PKD1	Cystic kidney disease	16	2102535	T	C	0.969	28	3	ENST00000262304	missense_variant
PKD1	Cystic kidney disease	16	2102609	G	T	0.967	48	3	ENST00000262304	stop_gained
PKD1	Cystic kidney disease	16	2102824	TGAA	T	1.000		2	ENST00000262304	inframe_deletion
PKD1	Cystic kidney disease	16	2102829	A	G	1.000	32	3	ENST00000262304	missense_variant
PKD1	Cystic kidney disease	16	2103265	C	T	1.000	24.9	3	ENST00000262304	coding_sequence_variant&splice_donor_variant
PKD1	Cystic kidney disease	16	2103277	GTA	G	0.967		3	ENST00000262304	frameshift_variant
PKD1	Cystic kidney disease	16	2103283	T	C	0.974	21	3	ENST00000262304	missense_variant
PKD1	Cystic kidney disease	16	2103457	G	GC	0.974		3	ENST00000262304	frameshift_variant
PKD1	Cystic kidney disease	16	2103460	A	G	1.000	27.7	3	ENST00000262304	missense_variant
PKD1	Cystic kidney disease	16	2103491	G	A	0.973	46	3	ENST00000262304	stop_gained
PKD1	Cystic kidney disease	16	2103521	T	C	0.969	25.1	3	ENST00000262304	missense_variant
PKD1	Cystic kidney disease	16	2103524	A	G	0.981	27.7	3	ENST00000262304	missense_variant
PKD1	Cystic kidney disease	16	2103540	G	GAT	0.981		3	ENST00000262304	frameshift_variant
PKD1	Cystic kidney disease	16	2103547	C	A	0.971	25.8	3	ENST00000262304	missense_variant
PKD1	Cystic kidney disease	16	2103560	G	A	0.979	27.7	2	ENST00000262304	missense_variant
PKD1	Cystic kidney disease	16	2103583	A	G	1.000	27.4	3	ENST00000262304	missense_variant
PKD1	Cystic kidney disease	16	2103587	G	A	0.976	54	3	ENST00000262304	stop_gained
PKD1	Cystic kidney disease	16	2103610	A	G	0.992	27.5	3	ENST00000262304	missense_variant
PKD1	Cystic kidney disease	16	2103610	AG	A	0.978		3	ENST00000262304	frameshift_variant
PKD1	Cystic kidney disease	16	2103639	G	GAAGT	0.971		3	ENST00000262304	frameshift_variant
PKD1	Cystic kidney disease	16	2103647	AG	A	0.974		3	ENST00000262304	frameshift_variant
PKD1	Cystic kidney disease	16	2103697	C	G	0.973	26.7	3	ENST00000262304	missense_variant
PKD1	Cystic kidney disease	16	2103698	G	C	0.969	27.2	3	ENST00000262304	missense_variant
PKD1	Cystic kidney disease	16	2103703	C	T	0.968	26.4	3	ENST00000262304	missense_variant
PKD1	Cystic kidney disease	16	2103707	G	A	0.968	49	3	ENST00000262304	stop_gained
PKD1	Cystic kidney disease	16	2103733	G	GTCAGGGGC	0.965		3	ENST00000262304	frameshift_variant&stop_gained
PKD1	Cystic kidney disease	16	2103746	C	T	1.000	27.2	2	ENST00000262304	missense_variant
PKD1	Cystic kidney disease	16	2103754	A	T	0.970	25.5	3	ENST00000262304	missense_variant
PKD1	Cystic kidney disease	16	2103761	AGCGCATGAGGAT	A	0.974		3	ENST00000262304	inframe_deletion
PKD1	Cystic kidney disease	16	2103798	G	T	0.971	49	3	ENST00000262304	stop_gained
PKD1	Cystic kidney disease	16	2103820	C	G	0.965	20.6	3	ENST00000262304	missense_variant
PKD1	Cystic kidney disease	16	2105320	A	G	0.967	27.5	3	ENST00000262304	splice_donor_variant
PKD1	Cystic kidney disease	16	2105321	C	T	1.000	26.1	3	ENST00000262304	coding_sequence_variant&splice_donor_variant
PKD1	Cystic kidney disease	16	2105330	G	A	1.000	54	3	ENST00000262304	stop_gained
PKD1	Cystic kidney disease	16	2105411	G	A	0.968	31	3	ENST00000262304	missense_variant
PKD1	Cystic kidney disease	16	2105423	G	A	0.969	43	3	ENST00000262304	stop_gained
PKD1	Cystic kidney disease	16	2105435	C	A	0.971	38	3	ENST00000262304	stop_gained
PKD1	Cystic kidney disease	16	2105475	C	A	0.973	25.3	3	ENST00000262304	coding_sequence_variant&splice_acceptor_variant
PKD1	Cystic kidney disease	16	2105864	C	T	0.974	25.5	2	ENST00000262304	coding_sequence_variant&splice_donor_variant
PKD1	Cystic kidney disease	16	2105895	G	C	1.000	49	3	ENST00000262304	stop_gained
PKD1	Cystic kidney disease	16	2105900	CGAT	C	0.974		3	ENST00000262304	inframe_deletion
PKD1	Cystic kidney disease	16	2105912	G	A	0.971	51	3	ENST00000262304	stop_gained
PKD1	Cystic kidney disease	16	2105972	CTG	C	1.000		3	ENST00000262304	frameshift_variant
PKD1	Cystic kidney disease	16	2105987	C	CGCTGCCGTTGG	0.972		3	ENST00000262304	frameshift_variant
PKD1	Cystic kidney disease	16	2106239	G	A	0.968	43	3	ENST00000262304	stop_gained
PKD1	Cystic kidney disease	16	2106247	C	T	0.996	28	3	ENST00000262304	missense_variant
PKD1	Cystic kidney disease	16	2106248	G	A	1.000	32	3	ENST00000262304	missense_variant
PKD1	Cystic kidney disease	16	2106250	C	CGCA	0.974		3	ENST00000262304	inframe_insertion
PKD1	Cystic kidney disease	16	2106293	C	A	0.893	19.93	3	ENST00000262304	missense_variant
PKD1	Cystic kidney disease	16	2106300	C	G	0.974	25.7	3	ENST00000262304	missense_variant
PKD1	Cystic kidney disease	16	2106300	C	T	0.969	48	3	ENST00000262304	stop_gained
PKD1	Cystic kidney disease	16	2106305	C	T	0.969	25.5	3	ENST00000262304	coding_sequence_variant&splice_acceptor_variant
PKD1	Cystic kidney disease	16	2106306	T	C	0.972	26.6	3	ENST00000262304	splice_acceptor_variant
PKD1	Cystic kidney disease	16	2106402	G	T	0.964	38	3	ENST00000262304	stop_gained
PKD1	Cystic kidney disease	16	2106403	C	T	0.967	24.4	3	ENST00000262304	missense_variant
PKD1	Cystic kidney disease	16	2106419	TG	T	0.974		3	ENST00000262304	frameshift_variant
PKD1	Cystic kidney disease	16	2106424	GTGAGGGCGTGCACA	AG	0.970		3	ENST00000262304	frameshift_variant
PKD1	Cystic kidney disease	16	2106459	G	C	0.978	24	3	ENST00000262304	missense_variant
PKD1	Cystic kidney disease	16	2106465	G	GC	1.000		3	ENST00000262304	frameshift_variant
PKD1	Cystic kidney disease	16	2106465	GC	G	0.962		3	ENST00000262304	frameshift_variant
PKD1	Cystic kidney disease	16	2106555	G	C	0.972	46	3	ENST00000262304	stop_gained
PKD1	Cystic kidney disease	16	2106569	C	CCCGCAGCACGCCCCG	0.999		3	ENST00000262304	inframe_insertion
PKD1	Cystic kidney disease	16	2106585	CCGCAGCACCAGT	C	0.974		3	ENST00000262304	inframe_deletion
PKD1	Cystic kidney disease	16	2106595	A	G	0.973	26.2	3	ENST00000262304	missense_variant
PKD1	Cystic kidney disease	16	2106599	G	A	1.000	43	3	ENST00000262304	stop_gained
PKD1	Cystic kidney disease	16	2106623	T	G	0.967	26.3	3	ENST00000262304	missense_variant
PKD1	Cystic kidney disease	16	2106648	CTT	C	0.973		3	ENST00000262304	frameshift_variant
PKD1	Cystic kidney disease	16	2106648	CTTG	C	1.000		3	ENST00000262304	inframe_deletion
PKD1	Cystic kidney disease	16	2106663	ACGTG	A	0.974		3	ENST00000262304	frameshift_variant
PKD1	Cystic kidney disease	16	2106810	G	A	1.000	42	3	ENST00000262304	stop_gained
PKD1	Cystic kidney disease	16	2106827	C	CAATTGAGGCAA	0.977		3	ENST00000262304	frameshift_variant
PKD1	Cystic kidney disease	16	2106849	A	C	0.964	25.4	3	ENST00000262304	missense_variant
PKD1	Cystic kidney disease	16	2106851	T	TAC	0.974		3	ENST00000262304	frameshift_variant
PKD1	Cystic kidney disease	16	2106888	G	A	0.974	54	3	ENST00000262304	stop_gained
PKD1	Cystic kidney disease	16	2107900	C	A	0.971	55	3	ENST00000262304	stop_gained
PKD1	Cystic kidney disease	16	2107917	TTCCACACGG	T	0.971		3	ENST00000262304	inframe_deletion
PKD1	Cystic kidney disease	16	2107947	A	ACGCCAGC	1.000		3	ENST00000262304	frameshift_variant
PKD1	Cystic kidney disease	16	2107947	ACGCCAGC	A	1.000		3	ENST00000262304	frameshift_variant
PKD1	Cystic kidney disease	16	2107984	T	TGC	0.983		3	ENST00000262304	frameshift_variant
PKD1	Cystic kidney disease	16	2108020	C	CT	0.965		3	ENST00000262304	frameshift_variant
PKD1	Cystic kidney disease	16	2108251	C	A	0.972	26.5	3	ENST00000262304	coding_sequence_variant&splice_donor_variant
PKD1	Cystic kidney disease	16	2108273	C	T	1.000	54	3	ENST00000262304	stop_gained
PKD1	Cystic kidney disease	16	2108274	C	G	0.970	29.4	3	ENST00000262304	missense_variant
PKD1	Cystic kidney disease	16	2108275	A	G	0.969	32	3	ENST00000262304	missense_variant
PKD1	Cystic kidney disease	16	2108325	G	A	0.993	28.4	3	ENST00000262304	missense_variant
PKD1	Cystic kidney disease	16	2108355	GTGTC	G	0.999		3	ENST00000262304	frameshift_variant
PKD1	Cystic kidney disease	16	2108363	C	T	0.974	47	3	ENST00000262304	stop_gained
PKD1	Cystic kidney disease	16	2108412	GCCA	G	1.000		3	ENST00000262304	inframe_deletion
PKD1	Cystic kidney disease	16	2108438	CTG	C	0.999		3	ENST00000262304	frameshift_variant
PKD1	Cystic kidney disease	16	2108442	GT	G	0.981		3	ENST00000262304	frameshift_variant
PKD1	Cystic kidney disease	16	2108462	TGACAC	T	0.972		3	ENST00000262304	frameshift_variant
PKD1	Cystic kidney disease	16	2108495	AGGCAGCGCCAGCCGC	A	0.975		3	ENST00000262304	inframe_deletion
PKD1	Cystic kidney disease	16	2108524	G	A	1.000	33	2	ENST00000262304	missense_variant
PKD1	Cystic kidney disease	16	2108577	CGCTGGCA	C	1.000		3	ENST00000262304	frameshift_variant
PKD1	Cystic kidney disease	16	2108586	CTGGCGGT	C	0.965		3	ENST00000262304	frameshift_variant
PKD1	Cystic kidney disease	16	2108610	C	G	0.976	23.5	3	ENST00000262304	missense_variant
PKD1	Cystic kidney disease	16	2108613	TACTC	T	0.969		3	ENST00000262304	frameshift_variant
PKD1	Cystic kidney disease	16	2108616	TCA	T	0.977		3	ENST00000262304	frameshift_variant
PKD1	Cystic kidney disease	16	2108617	C	CA	0.972		3	ENST00000262304	frameshift_variant&stop_gained
PKD1	Cystic kidney disease	16	2108663	G	C	0.968	48	3	ENST00000262304	stop_gained
PKD1	Cystic kidney disease	16	2108663	G	T	1.000	48	3	ENST00000262304	stop_gained
PKD1	Cystic kidney disease	16	2108679	C	CGCCGCATCAGCACCTGCAGGGGCAGG	0.973		3	ENST00000262304	frameshift_variant
PKD1	Cystic kidney disease	16	2108680	G	A	0.999	50	3	ENST00000262304	stop_gained
PKD1	Cystic kidney disease	16	2108699	GGGCAGGACCACGTCCACCTCCGGCTCCC	G	1.000		3	ENST00000262304	frameshift_variant&stop_gained
PKD1	Cystic kidney disease	16	2108725	C	A	0.967	47	3	ENST00000262304	stop_gained
PKD1	Cystic kidney disease	16	2108767	CGAA	C	1.000		3	ENST00000262304	inframe_deletion
PKD1	Cystic kidney disease	16	2108832	T	G	0.975	24.8	3	ENST00000262304	missense_variant
PKD1	Cystic kidney disease	16	2108836	C	A	0.977	36	3	ENST00000262304	stop_gained
PKD1	Cystic kidney disease	16	2108886	C	G	0.977	25.9	3	ENST00000262304	missense_variant
PKD1	Cystic kidney disease	16	2108907	G	GGGCT	0.941		3	ENST00000262304	frameshift_variant
PKD1	Cystic kidney disease	16	2108931	A	C	0.976	26.1	3	ENST00000262304	missense_variant
PKD1	Cystic kidney disease	16	2108935	G	A	0.968	36	3	ENST00000262304	stop_gained
PKD1	Cystic kidney disease	16	2108955	CAG	C	0.977		3	ENST00000262304	frameshift_variant
PKD1	Cystic kidney disease	16	2108973	GC	G	0.973		3	ENST00000262304	frameshift_variant
PKD1	Cystic kidney disease	16	2109043	C	T	0.968	24.7	2	ENST00000262304	missense_variant
PKD1	Cystic kidney disease	16	2109066	C	T	0.999	24.7	3	ENST00000262304	missense_variant
PKD1	Cystic kidney disease	16	2109076	CG	C	0.966		3	ENST00000262304	frameshift_variant
PKD1	Cystic kidney disease	16	2109127	G	A	0.999	43	3	ENST00000262304	stop_gained
PKD1	Cystic kidney disease	16	2109145	AG	A	0.974		3	ENST00000262304	frameshift_variant
PKD1	Cystic kidney disease	16	2109146	G	C	0.974	44	3	ENST00000262304	stop_gained
PKD1	Cystic kidney disease	16	2109162	A	T	0.975	27.2	3	ENST00000262304	missense_variant
PKD1	Cystic kidney disease	16	2109188	TGTG	T	0.999		3	ENST00000262304	inframe_deletion
PKD1	Cystic kidney disease	16	2109311	G	GC	0.973		3	ENST00000262304	frameshift_variant
PKD1	Cystic kidney disease	16	2109545	C	T	0.973	45	3	ENST00000262304	stop_gained
PKD1	Cystic kidney disease	16	2109558	T	C	0.967	25	3	ENST00000262304	missense_variant
PKD1	Cystic kidney disease	16	2109658	A	G	0.977	29	3	ENST00000262304	missense_variant
PKD1	Cystic kidney disease	16	2109670	T	G	0.968	25	3	ENST00000262304	missense_variant
PKD1	Cystic kidney disease	16	2109673	C	A	0.971	25.6	3	ENST00000262304	missense_variant
PKD1	Cystic kidney disease	16	2109685	G	A	0.973	43	3	ENST00000262304	stop_gained
PKD1	Cystic kidney disease	16	2109772	G	A	0.972	46	3	ENST00000262304	stop_gained
PKD1	Cystic kidney disease	16	2109823	TC	T	0.976		3	ENST00000262304	frameshift_variant
PKD1	Cystic kidney disease	16	2109912	C	T	0.966	46	3	ENST00000262304	stop_gained
PKD1	Cystic kidney disease	16	2109946	C	A	0.999	35	3	ENST00000262304	stop_gained
PKD1	Cystic kidney disease	16	2110066	T	TG	0.969		3	ENST00000262304	frameshift_variant
PKD1	Cystic kidney disease	16	2110071	G	T	0.976	28.5	3	ENST00000262304	missense_variant
PKD1	Cystic kidney disease	16	2110085	A	ATGGTAGGTGCCGGCCTC	0.972		3	ENST00000262304	frameshift_variant
PKD1	Cystic kidney disease	16	2110110	G	GT	0.972		3	ENST00000262304	frameshift_variant
PKD1	Cystic kidney disease	16	2110123	CT	C	0.971		3	ENST00000262304	frameshift_variant
PKD1	Cystic kidney disease	16	2110146	G	GGGCCC	0.969		3	ENST00000262304	frameshift_variant
PKD1	Cystic kidney disease	16	2110148	GC	G	0.970		3	ENST00000262304	frameshift_variant
PKD1	Cystic kidney disease	16	2110151	CCT	C	1.000		2	ENST00000262304	frameshift_variant
PKD1	Cystic kidney disease	16	2110153	TG	T	0.970		3	ENST00000262304	frameshift_variant
PKD1	Cystic kidney disease	16	2110169	C	A	0.968	26.5	3	ENST00000262304	missense_variant
PKD1	Cystic kidney disease	16	2110170	C	G	0.972	26.6	3	ENST00000262304	missense_variant
PKD1	Cystic kidney disease	16	2110183	CGTT	C	0.973		3	ENST00000262304	inframe_deletion
PKD1	Cystic kidney disease	16	2110231	TG	T	0.968		3	ENST00000262304	frameshift_variant
PKD1	Cystic kidney disease	16	2110238	G	C	0.969	41	3	ENST00000262304	stop_gained
PKD1	Cystic kidney disease	16	2110244	G	GCCACCGC	0.969		3	ENST00000262304	frameshift_variant
PKD1	Cystic kidney disease	16	2110270	CTA	C	0.971		3	ENST00000262304	frameshift_variant
PKD1	Cystic kidney disease	16	2110279	G	A	1.000	42	3	ENST00000262304	stop_gained
PKD1	Cystic kidney disease	16	2110286	A	T	0.973	34	3	ENST00000262304	stop_gained
PKD1	Cystic kidney disease	16	2110306	G	A	0.963	51	3	ENST00000262304	stop_gained
PKD1	Cystic kidney disease	16	2110336	CGAT	C	0.993		2	ENST00000262304	inframe_deletion
PKD1	Cystic kidney disease	16	2110340	G	GATA	1.000		3	ENST00000262304	inframe_insertion
PKD1	Cystic kidney disease	16	2110348	AG	A	0.977		3	ENST00000262304	frameshift_variant
PKD1	Cystic kidney disease	16	2110370	G	C	0.971	40	3	ENST00000262304	stop_gained
PKD1	Cystic kidney disease	16	2110370	G	GT	0.971		3	ENST00000262304	frameshift_variant&stop_gained
PKD1	Cystic kidney disease	16	2110370	G	T	0.993	40	3	ENST00000262304	stop_gained
PKD1	Cystic kidney disease	16	2110371	T	TA	0.977		3	ENST00000262304	frameshift_variant
PKD1	Cystic kidney disease	16	2110384	GA	G	0.972		3	ENST00000262304	frameshift_variant
PKD1	Cystic kidney disease	16	2110410	TCA	T	0.974		3	ENST00000262304	frameshift_variant&stop_gained
PKD1	Cystic kidney disease	16	2110516	GC	G	0.969		3	ENST00000262304	frameshift_variant
PKD1	Cystic kidney disease	16	2110554	G	GCCTCGCTGCGGCTCACCTCATTCCAGC	0.977		3	ENST00000262304	inframe_insertion
PKD1	Cystic kidney disease	16	2110563	CG	C	0.977		3	ENST00000262304	frameshift_variant
PKD1	Cystic kidney disease	16	2110574	A	C	0.946	20.3	3	ENST00000262304	missense_variant
PKD1	Cystic kidney disease	16	2110616	G	T	0.971	40	3	ENST00000262304	stop_gained
PKD1	Cystic kidney disease	16	2110668	C	G	0.953	25.3	3	ENST00000262304	missense_variant
PKD1	Cystic kidney disease	16	2110707	A	G	0.973	28	3	ENST00000262304	missense_variant
PKD1	Cystic kidney disease	16	2110722	T	G	0.976	22.3	3	ENST00000262304	missense_variant
PKD1	Cystic kidney disease	16	2110723	G	A	0.976	43	3	ENST00000262304	stop_gained
PKD1	Cystic kidney disease	16	2110780	G	A	0.999	42	2	ENST00000262304	stop_gained
PKD1	Cystic kidney disease	16	2110788	A	C	0.974	25.5	3	ENST00000262304	missense_variant
PKD1	Cystic kidney disease	16	2110796	TGA	T	1.000		3	ENST00000262304	frameshift_variant
PKD1	Cystic kidney disease	16	2110810	C	G	0.972	16.47	3	ENST00000262304	missense_variant
PKD1	Cystic kidney disease	16	2110815	ATGT	A	1.000		3	ENST00000262304	inframe_deletion
PKD1	Cystic kidney disease	16	2110845	TAGG	T	0.972		3	ENST00000262304	inframe_deletion
PKD1	Cystic kidney disease	16	2110861	G	A	0.972	37	3	ENST00000262304	stop_gained
PKD1	Cystic kidney disease	16	2110879	CAG	C	0.976		3	ENST00000262304	frameshift_variant
PKD1	Cystic kidney disease	16	2110897	T	TG	0.972		3	ENST00000262304	frameshift_variant
PKD1	Cystic kidney disease	16	2110925	C	T	0.964	48	3	ENST00000262304	stop_gained
PKD1	Cystic kidney disease	16	2110953	C	T	0.974	44	3	ENST00000262304	stop_gained
PKD1	Cystic kidney disease	16	2111019	A	C	0.977	26	3	ENST00000262304	missense_variant
PKD1	Cystic kidney disease	16	2111019	A	T	0.973	26.3	3	ENST00000262304	missense_variant
PKD1	Cystic kidney disease	16	2111066	CCT	C	0.976		3	ENST00000262304	frameshift_variant
PKD1	Cystic kidney disease	16	2111124	TTG	T	0.974		3	ENST00000262304	frameshift_variant
PKD1	Cystic kidney disease	16	2111217	A	T	0.976	25.2	3	ENST00000262304	missense_variant
PKD1	Cystic kidney disease	16	2111225	CGT	C	0.971		3	ENST00000262304	frameshift_variant
PKD1	Cystic kidney disease	16	2111226	G	GT	0.977		3	ENST00000262304	frameshift_variant
PKD1	Cystic kidney disease	16	2111289	A	AC	0.973		3	ENST00000262304	frameshift_variant
PKD1	Cystic kidney disease	16	2111326	CGGCGGGGCT	C	0.966		3	ENST00000262304	inframe_deletion
PKD1	Cystic kidney disease	16	2111365	G	A	0.974	43	3	ENST00000262304	stop_gained
PKD1	Cystic kidney disease	16	2111439	C	T	0.958	45	3	ENST00000262304	stop_gained
PKD1	Cystic kidney disease	16	2111445	ATGT	A	0.975		3	ENST00000262304	inframe_deletion
PKD1	Cystic kidney disease	16	2111461	G	A	0.972	37	3	ENST00000262304	stop_gained
PKD1	Cystic kidney disease	16	2111514	TC	T	0.971		3	ENST00000262304	frameshift_variant
PKD1	Cystic kidney disease	16	2111543	G	GACGC	0.973		3	ENST00000262304	frameshift_variant
PKD1	Cystic kidney disease	16	2111565	GC	G	0.974		3	ENST00000262304	frameshift_variant
PKD1	Cystic kidney disease	16	2111625	T	C	0.971	22.7	3	ENST00000262304	missense_variant
PKD1	Cystic kidney disease	16	2111631	TG	T	0.971		3	ENST00000262304	frameshift_variant
PKD1	Cystic kidney disease	16	2111647	G	A	0.966	37	3	ENST00000262304	stop_gained
PKD1	Cystic kidney disease	16	2111653	G	A	0.968	40	3	ENST00000262304	stop_gained
PKD1	Cystic kidney disease	16	2111677	C	T	0.973	24.5	3	ENST00000262304	missense_variant
PKD1	Cystic kidney disease	16	2111737	CG	C	0.971		3	ENST00000262304	frameshift_variant
PKD1	Cystic kidney disease	16	2111821	G	A	0.973	40	3	ENST00000262304	stop_gained
PKD1	Cystic kidney disease	16	2111833	CGAA	C	0.976		3	ENST00000262304	inframe_deletion
PKD1	Cystic kidney disease	16	2111873	T	G	0.999	32	3	ENST00000262304	splice_acceptor_variant
PKD1	Cystic kidney disease	16	2112351	T	C	0.979	24.8	3	ENST00000262304	missense_variant
PKD1	Cystic kidney disease	16	2112439	G	A	0.971	41	3	ENST00000262304	stop_gained
PKD1	Cystic kidney disease	16	2112451	G	A	0.971	38	3	ENST00000262304	stop_gained
PKD1	Cystic kidney disease	16	2112454	C	A	0.971	36	3	ENST00000262304	stop_gained
PKD1	Cystic kidney disease	16	2112472	A	G	1.000	27.5	3	ENST00000262304	splice_region_variant&missense_variant
PKD1	Cystic kidney disease	16	2112474	C	G	0.974	26.5	3	ENST00000262304	coding_sequence_variant&splice_acceptor_variant
PKD1	Cystic kidney disease	16	2112878	A	T	0.972	25	3	ENST00000262304	missense_variant
PKD1	Cystic kidney disease	16	2112882	G	A	0.976	35	3	ENST00000262304	stop_gained
PKD1	Cystic kidney disease	16	2113163	A	G	0.972	26.6	3	ENST00000262304	splice_region_variant&missense_variant
PKD1	Cystic kidney disease	16	2113249	CG	C	1.000		3	ENST00000262304	frameshift_variant
PKD1	Cystic kidney disease	16	2114179	TC	T	0.971		3	ENST00000262304	frameshift_variant
PKD1	Cystic kidney disease	16	2114182	C	CT	0.937		3	ENST00000262304	frameshift_variant
PKD1	Cystic kidney disease	16	2114199	C	A	0.972	35	3	ENST00000262304	stop_gained
PKD1	Cystic kidney disease	16	2114237	TCCG	T	0.971		3	ENST00000262304	inframe_deletion
PKD1	Cystic kidney disease	16	2114275	GCT	G	0.968		3	ENST00000262304	frameshift_variant
PKD1	Cystic kidney disease	16	2114285	ACCACCACGT	A	0.968		3	ENST00000262304	inframe_deletion
PKD1	Cystic kidney disease	16	2114297	AC	A	0.976		3	ENST00000262304	frameshift_variant
PKD1	Cystic kidney disease	16	2114310	CCT	C	0.971		3	ENST00000262304	frameshift_variant
PKD1	Cystic kidney disease	16	2114363	CA	C	0.973		3	ENST00000262304	frameshift_variant
PKD1	Cystic kidney disease	16	2114364	A	AG	0.977		3	ENST00000262304	frameshift_variant
PKD1	Cystic kidney disease	16	2114431	G	GC	0.977		3	ENST00000262304	frameshift_variant
PKD1	Cystic kidney disease	16	2114489	A	G	1.000	26.8	3	ENST00000262304	missense_variant
PKD1	Cystic kidney disease	16	2114528	C	CG	1.000		3	ENST00000262304	frameshift_variant
PKD1	Cystic kidney disease	16	2114538	G	A	0.972	25.6	3	ENST00000262304	missense_variant
PKD1	Cystic kidney disease	16	2114712	GCCGCAGGGCACAGGCAGGGCAGGCCC	G	0.972		3	ENST00000262304	frameshift_variant
PKD1	Cystic kidney disease	16	2114714	C	CGCAGGGCACAG	0.976		3	ENST00000262304	frameshift_variant
PKD1	Cystic kidney disease	16	2114738	C	T	0.976	35	3	ENST00000262304	stop_gained
PKD1	Cystic kidney disease	16	2114843	A	C	1.000	24.8	3	ENST00000262304	missense_variant
PKD1	Cystic kidney disease	16	2114843	A	G	1.000	24.9	3	ENST00000262304	missense_variant
PKD1	Cystic kidney disease	16	2114846	A	C	0.971	24.6	3	ENST00000262304	missense_variant
PKD1	Cystic kidney disease	16	2114879	A	T	0.971	23.5	3	ENST00000262304	missense_variant
PKD1	Cystic kidney disease	16	2114910	G	A	1.000	39	3	ENST00000262304	stop_gained
PKD1	Cystic kidney disease	16	2115381	G	T	0.977	36	3	ENST00000262304	stop_gained
PKD1	Cystic kidney disease	16	2115389	C	CG	0.975		3	ENST00000262304	frameshift_variant
PKD1	Cystic kidney disease	16	2115391	G	GA	0.979		3	ENST00000262304	frameshift_variant
PKD1	Cystic kidney disease	16	2115415	AG	A	0.969		3	ENST00000262304	frameshift_variant
PKD1	Cystic kidney disease	16	2115488	G	A	0.979	34	3	ENST00000262304	stop_gained
PKD1	Cystic kidney disease	16	2115537	C	T	0.977	38	3	ENST00000262304	stop_gained
PKD1	Cystic kidney disease	16	2115572	G	A	0.975	34	3	ENST00000262304	stop_gained
PKD1	Cystic kidney disease	16	2115585	CG	C	0.974		3	ENST00000262304	frameshift_variant
PKD1	Cystic kidney disease	16	2115593	T	TG	0.971		3	ENST00000262304	frameshift_variant
PKD1	Cystic kidney disease	16	2115991	C	T	0.978	22.8	3	ENST00000262304	coding_sequence_variant&splice_donor_variant
PKD1	Cystic kidney disease	16	2116009	C	G	0.968	24.8	3	ENST00000262304	missense_variant
PKD1	Cystic kidney disease	16	2116010	G	A	1.000	24.2	3	ENST00000262304	missense_variant
PKD1	Cystic kidney disease	16	2116018	T	C	0.974	24.5	3	ENST00000262304	missense_variant
PKD1	Cystic kidney disease	16	2116021	A	G	0.976	23.8	3	ENST00000262304	missense_variant
PKD1	Cystic kidney disease	16	2116060	A	C	0.978	23.9	3	ENST00000262304	missense_variant
PKD1	Cystic kidney disease	16	2116580	CAG	C	0.970		3	ENST00000262304	frameshift_variant
PKD1	Cystic kidney disease	16	2116591	G	A	0.975	35	3	ENST00000262304	stop_gained
PKD1	Cystic kidney disease	16	2116833	C	T	0.973	24.1	3	ENST00000262304	splice_region_variant&missense_variant
PKD1	Cystic kidney disease	16	2116850	C	G	0.968	24	3	ENST00000262304	missense_variant
PKD1	Cystic kidney disease	16	2116854	C	A	0.973	23.5	3	ENST00000262304	missense_variant
PKD1	Cystic kidney disease	16	2116910	C	G	0.976	24.3	3	ENST00000262304	missense_variant
PKD1	Cystic kidney disease	16	2116916	C	A	1.000	24.4	3	ENST00000262304	missense_variant
PKD1	Cystic kidney disease	16	2116926	CTGTGGCTGGG	C	0.968		3	ENST00000262304	frameshift_variant
PKD1	Cystic kidney disease	16	2116944	C	A	0.967	38	3	ENST00000262304	stop_gained
PKD1	Cystic kidney disease	16	2117037	T	A	0.979	24.8	3	ENST00000262304	missense_variant
PKD1	Cystic kidney disease	16	2117038	C	G	0.937	26.8	3	ENST00000262304	missense_variant
PKD1	Cystic kidney disease	16	2117039	C	T	0.968	39	3	ENST00000262304	stop_gained
PKD1	Cystic kidney disease	16	2117043	C	T	1.000	24.5	3	ENST00000262304	missense_variant
PKD1	Cystic kidney disease	16	2117540	G	T	0.974	25.4	3	ENST00000262304	missense_variant
PKD1	Cystic kidney disease	16	2117573	TCCTGCG	T	0.977		3	ENST00000262304	inframe_deletion
PKD1	Cystic kidney disease	16	2117579	G	A	1.000	25.6	3	ENST00000262304	missense_variant
PKD1	Cystic kidney disease	16	2117579	G	T	0.979	25.4	3	ENST00000262304	missense_variant
PKD1	Cystic kidney disease	16	2117618	C	G	0.974	24	3	ENST00000262304	missense_variant
PKD1	Cystic kidney disease	16	2117794	G	A	1.000	35	3	ENST00000262304	stop_gained
PKD1	Cystic kidney disease	16	2117891	CA	C	0.969		3	ENST00000262304	frameshift_variant
PKD1	Cystic kidney disease	16	2117934	TC	T	0.977		3	ENST00000262304	frameshift_variant
PKD1	Cystic kidney disease	16	2117950	TC	T	0.967		3	ENST00000262304	frameshift_variant
PKD1	Cystic kidney disease	16	2117964	G	C	0.973	35	3	ENST00000262304	stop_gained
PKD1	Cystic kidney disease	16	2117965	A	AGCCG	0.973		3	ENST00000262304	frameshift_variant
PKD1	Cystic kidney disease	16	2117977	GGGCCAGCACGGCCGTCACGTGATAGCGCCCA	G	0.967		3	ENST00000262304	frameshift_variant
PKD1	Cystic kidney disease	16	2118000	T	C	0.972	24.9	3	ENST00000262304	missense_variant
PKD1	Cystic kidney disease	16	2118004	GCC	G	0.968		3	ENST00000262304	frameshift_variant
PKD1	Cystic kidney disease	16	2118031	CAGCCGGCCCAGCGGCATCCACCTCGGCGG	C	0.966		3	ENST00000262304	frameshift_variant
PKD1	Cystic kidney disease	16	2118055	C	A	0.971	27.9	3	ENST00000262304	stop_gained
PKD1	Cystic kidney disease	16	2118078	C	T	0.965	36	3	ENST00000262304	stop_gained
PKD1	Cystic kidney disease	16	2118094	CAG	C	0.971		3	ENST00000262304	frameshift_variant
PKD1	Cystic kidney disease	16	2118129	TGGCCAGA	T	1.000		3	ENST00000262304	frameshift_variant&stop_gained
PKD1	Cystic kidney disease	16	2118256	A	ACAGG	0.973		3	ENST00000262304	frameshift_variant
PKD1	Cystic kidney disease	16	2118286	G	A	0.969	35	3	ENST00000262304	stop_gained
PKD1	Cystic kidney disease	16	2118313	G	A	0.974	36	3	ENST00000262304	stop_gained
PKD1	Cystic kidney disease	16	2118327	G	T	0.974	19.59	3	ENST00000262304	missense_variant
PKD1	Cystic kidney disease	16	2118445	A	T	0.974	23.8	3	ENST00000262304	missense_variant
PKD1	Cystic kidney disease	16	2118676	C	T	0.975	24	3	ENST00000262304	splice_region_variant&missense_variant
PKD1	Cystic kidney disease	16	2118715	GGC	G	0.969		3	ENST00000262304	frameshift_variant
PKD1	Cystic kidney disease	16	2118790	A	G	0.968	22.9	3	ENST00000262304	missense_variant
PKD1	Cystic kidney disease	16	2118793	G	A	0.967	35	3	ENST00000262304	stop_gained
PKD1	Cystic kidney disease	16	2119112	A	T	0.975	31	3	ENST00000262304	splice_donor_variant
PKD1	Cystic kidney disease	16	2119113	C	T	0.970	29.7	3	ENST00000262304	coding_sequence_variant&splice_donor_variant
PKD1	Cystic kidney disease	16	2119124	A	C	0.971	22.8	3	ENST00000262304	missense_variant
PKD1	Cystic kidney disease	16	2119127	TAAATA	T	0.976		3	ENST00000262304	frameshift_variant&stop_gained
PKD1	Cystic kidney disease	16	2119144	ATTCCTTCT	A	0.980		3	ENST00000262304	frameshift_variant&stop_gained
PKD1	Cystic kidney disease	16	2119167	CTTG	C	0.970		3	ENST00000262304	inframe_deletion
PKD1	Cystic kidney disease	16	2119370	G	A	0.982	22.8	3	ENST00000262304	missense_variant
PKD1	Cystic kidney disease	16	2119379	C	T	0.973	23.6	3	ENST00000262304	coding_sequence_variant&splice_acceptor_variant
PKD1	Cystic kidney disease	16	2135482	T	G	0.976	23.3	3	ENST00000262304	missense_variant
PKD1	Cystic kidney disease	16	2135483	GGCGTCCGCGGGGATGCGCAGCGCGGGACCGA	G	0.977		3	ENST00000262304	frameshift_variant
PKD1	Cystic kidney disease	16	2135588	C	G	0.942	15.7	3	ENST00000262304	missense_variant
PKD1	Cystic kidney disease	16	2135611	CG	C	0.975		3	ENST00000262304	frameshift_variant
PKD1	Cystic kidney disease	16	2135615	GC	G	1.000		3	ENST00000262304	frameshift_variant
PKD1	Cystic kidney disease	16	2135632	CG	C	0.971		3	ENST00000262304	frameshift_variant
PKD1	Cystic kidney disease	16	2135638	A	C	0.966	19.46	3	ENST00000262304	missense_variant
PKD1	Cystic kidney disease	16	2135664	AGGCGGGCGGGCGC	A	0.974		3	ENST00000262304	frameshift_variant
PKMYT1	Single autosomal recessive mutation in rare disease	16	2973204	G	A	0.998	23	3	ENST00000262300	missense_variant
PKMYT1	Single autosomal recessive mutation in rare disease	16	2975631	G	A	0.996	23.5	1	ENST00000262300	missense_variant
UMOD	Unexplained kidney failure in young people	16	20337391	C	T	0.900	23.3	2	ENST00000396138	missense_variant
UMOD	Unexplained kidney failure in young people	16	20348548	C	A	0.933	27.3	3	ENST00000396138	missense_variant
UMOD	Unexplained kidney failure in young people	16	20348672	C	T	0.931	26	3	ENST00000396138	missense_variant
UMOD	Unexplained kidney failure in young people	16	20348744	C	A	0.945	24.6	3	ENST00000396138	missense_variant
UMOD	Unexplained kidney failure in young people	16	20348753	T	C	0.861	19.22	3	ENST00000396138	missense_variant
UMOD	Unexplained kidney failure in young people	16	20349011	CCTT	C	0.997		3	ENST00000396138	inframe_deletion
UMOD	Unexplained kidney failure in young people	16	20349026	CAGG	C	0.897		3	ENST00000396138	inframe_deletion
UMOD	Unexplained kidney failure in young people	16	20349027	A	G	0.938	25	3	ENST00000396138	missense_variant
UMOD	Unexplained kidney failure in young people	16	20349038	C	T	0.938	24.2	3	ENST00000396138	missense_variant
UMOD	Unexplained kidney failure in young people	16	20349099	C	T	0.933	24.8	3	ENST00000396138	missense_variant
UMOD	Unexplained kidney failure in young people	16	20349129	C	T	0.889	23.7	2	ENST00000396138	missense_variant
OTOA	Congenital hearing impairment	16	21697824	A	T	0.988	26	3	ENST00000646100	missense_variant
[truncated: 541 more rows]
